# Supplementary material for: Demonstration of two novel methods for predicting functional siRNA efficiency
Source: BMC Bioinformatics. 2006 May 29;7:271. doi: 10.1186/1471-2105-7-271 (PMC1524998; doi:10.1186/1471-2105-7-271)
Supplement: Additional File 2 — Results by the method of SeqSta. [file 1471-2105-7-271-S2.xls]

## Sheet: Satron's Dataset
Cut0.7	Self-Consistency	Jackknife
Accuracy	0.7683	0.7094
Sensitivity	0.7518	0.6809
Specificity	0.7738	0.719
Pearson	0.4816	0.4021
ROC	0.8333	0.7557
Cut0.6	Self-Consistency	Jackknife
Accuracy	0.7504	0.7059
Sensitivity	0.7472	0.6742
Specificity	0.752	0.7206
Pearson	0.4699	0.3944
ROC	0.8169	0.7381
Cut0.5	Self-Consistency	Jackknife
Accuracy	0.7718	0.7023
Sensitivity	0.7557	0.6878
Specificity	0.7824	0.7118
Pearson	0.4446	0.3851
ROC	0.8353	0.7675

## Sheet: Dieter's Dataset
Cut0.7	Self-Consistency	Jackknife
Accuracy	0.8988	0.8935
Sensitivity	0.9428	0.9387
Specificity	0.8798	0.8739
Pearson	0.658	0.6594
ROC	0.975	0.9698
Cut0.6	Self-Consistency	Jackknife
Accuracy	0.9079	0.8947
Sensitivity	0.9127	0.8949
Specificity	0.9033	0.8945
Pearson	0.8298	0.8264
ROC	0.9735	0.9686
Cut0.5	Self-Consistency	Jackknife
Accuracy	0.9025	0.8943
Sensitivity	0.8833	0.877
Specificity	0.9385	0.9267
Pearson	0.8288	0.8278
ROC	0.9751	0.97
