# Supplementary material for: Demonstration of two novel methods for predicting functional siRNA efficiency
Source: BMC Bioinformatics. 2006 May 29;7:271. doi: 10.1186/1471-2105-7-271 (PMC1524998; doi:10.1186/1471-2105-7-271)
Supplement: Additional File 3 — Results by the method of SVM. All results, including those tested on the whole dataset and those gotten by the ten randomly chosen processes, are listed in this file. [file 1471-2105-7-271-S3.xls]

## Sheet: Satron's dataset, cut off=0.5
Self-Consistency
Vector	Binary+Com+Therm	Binary+Therm	Binary+Com	Therm+Com	Binary	Therm	Com
Dataset	Satron's dataset, whole data, cut off=0.5, positive:221, negative:340
Accuracy	0.7701	0.7843	0.7861	0.7326	0.7807	0.672	0.7059
Sensitivity	0.6335	0.6697	0.6652	0.5158	0.6742	0.4434	0.3937
Specificity	0.8588	0.8588	0.8647	0.8735	0.85	0.8206	0.9088
Pearson	0.591569	0.580122	0.594246	0.519787	0.579772	0.423032	0.444579
ROC	0.849587	0.844743	0.854578	0.793	0.844357	0.731488	0.745082
Jackknife
Vector	Binary+Com+Therm	Binary+Therm	Binary+Com	Therm+Com	Binary	Therm	Com
Dataset	Satron's dataset, whole data, cut off=0.5, positive:221, negative:340
Accuracy	0.7255	0.7112	0.7219	0.6934	0.7077	0.6399	0.6809
Sensitivity	0.5837	0.5475	0.5656	0.4796	0.5566	0.4027	0.3439
Specificity	0.8176	0.8176	0.8235	0.8324	0.8059	0.7941	0.9
Pearson	0.486772	0.481371	0.497599	0.464161	0.459694	0.362537	0.39941
ROC	0.770575	0.772105	0.784575	0.750812	0.754964	0.684988	0.713242
Self-Consistency
Vector	Binary+Com+Therm
Dataset	Satron's dataset, randomly chosen, cut off=0.5
Subset	Random0	Random1	Random2	Random3	Random4	Random5	Random6	Random7	Random8	Random9	Mean	S.D.
Accuracy	0.81	0.7692	0.8032	0.7692	0.7647	0.7828	0.8032	0.776	0.7715	0.7805	0.78303	0.0164937	78.3±1.65%
Sensitivity	0.8235	0.7783	0.81	0.8009	0.7919	0.81	0.8235	0.81	0.8054	0.7783	0.80318	0.0161271	80.32±1.61%
Specificity	0.7964	0.7602	0.7964	0.7376	0.7376	0.7557	0.7828	0.7421	0.7376	0.7828	0.76292	0.0246048	76.29±2.46%
Pearson	0.616875	0.587204	0.617287	0.609567	0.601612	0.596589	0.608724	0.599202	0.590072	0.587099	0.601423	0.0114242	0.6014±0.01142
ROC	0.871031	0.841608	0.864417	0.856882	0.849839	0.851907	0.861244	0.866649	0.848713	0.847055	0.855935	0.00962251	0.8559±0.009623
Vector	Binary+Therm
Dataset	Satron's dataset, randomly chosen, cut off=0.5
Sub set	Random0	Random1	Random2	Random3	Random4	Random5	Random6	Random7	Random8	Random9	Mean	S.D.
Accuracy	0.8167	0.7783	0.7805	0.7896	0.7647	0.7964	0.7941	0.7919	0.776	0.776	0.78642	0.0145507	78.64±1.46%
Sensitivity	0.8145	0.8145	0.81	0.8326	0.819	0.8281	0.8281	0.8371	0.7964	0.81	0.81903	0.012434	81.90±1.24%
Specificity	0.819	0.7421	0.7511	0.7466	0.7104	0.7647	0.7602	0.7466	0.7557	0.7421	0.75385	0.0272493	75.39±2.72%
Pearson	0.609568	0.5933	0.606915	0.586326	0.597881	0.585463	0.581004	0.584837	0.577345	0.573231	0.589587	0.0121257	0.5896±0.01213
ROC	0.865236	0.838926	0.854569	0.847444	0.83866	0.847218	0.846748	0.862411	0.841424	0.835487	0.847812	0.0101074	0.8478±0.01011
Vector	Binary+Com
Dataset	Satron's dataset, randomly chosen, cut off=0.5
Sub set	Random0	Random1	Random2	Random3	Random4	Random5	Random6	Random7	Random8	Random9	Mean	S.D.
Accuracy	0.8122	0.7964	0.7964	0.7783	0.7715	0.7873	0.81	0.7986	0.7692	0.7941	0.7914	0.0147761	79.14±1.48%
Sensitivity	0.8145	0.8145	0.7919	0.8145	0.7964	0.7964	0.8281	0.81	0.7873	0.7828	0.80364	0.0146687	80.36±1.47%
Specificity	0.81	0.7783	0.8009	0.7421	0.7466	0.7783	0.7919	0.7873	0.7511	0.8054	0.77919	0.0248624	77.92±2.49%
Pearson	0.61908	0.597228	0.621759	0.613068	0.611772	0.604839	0.607183	0.605776	0.590601	0.590507	0.606181	0.0108489	0.6062±0.01085
ROC	0.876108	0.84726	0.867857	0.863721	0.852051	0.857415	0.863086	0.869352	0.847567	0.85248	0.85969	0.00985673	0.8597±0.009857
Vector	Therm+Com
Dataset	Satron's dataset, randomly chosen, cut off=0.5
Sub set	Random0	Random1	Random2	Random3	Random4	Random5	Random6	Random7	Random8	Random9	Mean	S.D.
Accuracy	0.7353	0.7081	0.7285	0.7353	0.724	0.7195	0.7376	0.7149	0.7398	0.7262	0.72692	0.0104652	72.69±1.05%
Sensitivity	0.7602	0.7466	0.7466	0.7828	0.7557	0.7783	0.7557	0.7421	0.7602	0.7149	0.75431	0.019095	75.43±1.91%
Specificity	0.7104	0.6697	0.7104	0.6878	0.6923	0.6606	0.7195	0.6878	0.7195	0.7376	0.69956	0.0240741	69.96±2.41%
Pearson	0.529464	0.512014	0.528967	0.544405	0.525745	0.519721	0.527765	0.518478	0.523232	0.515247	0.524504	0.00916054	0.5245±0.009161
ROC	0.803731	0.786184	0.794476	0.803649	0.788866	0.790975	0.798407	0.8007	0.799431	0.7886	0.795502	0.00654072	0.7955±0.006541
Vector	Binary
Dataset	Satron's dataset, randomly chosen, cut off=0.5
Sub set	Random0	Random1	Random2	Random3	Random4	Random5	Random6	Random7	Random8	Random9	Mean	S.D.
Accuracy	0.8122	0.7873	0.7873	0.7828	0.776	0.7964	0.7783	0.8054	0.7647	0.7851	0.78755	0.014041	78.76±1.40%
Sensitivity	0.7919	0.7873	0.7783	0.7783	0.7919	0.8009	0.7602	0.819	0.7602	0.7828	0.78508	0.017745	78.51±1.77%
Specificity	0.8326	0.7873	0.7964	0.7873	0.7602	0.7919	0.7964	0.7919	0.7692	0.7873	0.79005	0.0189925	79.01±1.90%
Pearson	0.618513	0.602179	0.611302	0.589522	0.600182	0.592502	0.588442	0.59939	0.575744	0.577195	0.595497	0.0136662	0.5955±0001367
ROC	0.872566	0.839438	0.862697	0.857292	0.84726	0.851559	0.857272	0.872279	0.845744	0.840482	0.854659	0.0119536	0.8547±0.01195
Vector	Therm
Dataset	Satron's dataset, randomly chosen, cut off=0.5
Sub set	Random0	Random1	Random2	Random3	Random4	Random5	Random6	Random7	Random8	Random9	Mean	S.D.
Accuracy	0.681	0.6448	0.6652	0.6674	0.6516	0.6584	0.6674	0.6742	0.6787	0.6471	0.66358	0.0127858	66.36±1.28%
Sensitivity	0.6923	0.6606	0.7104	0.6878	0.6742	0.6923	0.6833	0.6878	0.7059	0.6787	0.68733	0.0145469	68.73±1.45%
Specificity	0.6697	0.629	0.6199	0.6471	0.629	0.6244	0.6516	0.6606	0.6516	0.6154	0.63983	0.0186196	63.98±1.86%
Pearson	0.427253	0.436076	0.436422	0.435775	0.444378	0.429027	0.427824	0.422069	0.424318	0.414808	0.429795	0.00854415	0.4298±0.008544
ROC	0.734178	0.727647	0.722835	0.736103	0.727872	0.729326	0.733257	0.739665	0.733953	0.717573	0.730241	0.00658322	0.7302±0.006583
Vector	Com
Dataset	Satron's dataset, randomly chosen, cut off=0.5
Sub set	Random0	Random1	Random2	Random3	Random4	Random5	Random6	Random7	Random8	Random9	Mean	S.D.
Accuracy	0.6991	0.6765	0.7036	0.6833	0.6765	0.6855	0.6968	0.6855	0.6878	0.6787	0.68733	0.00957509	68.73±0.96%
Sensitivity	0.6742	0.6516	0.6425	0.6833	0.6425	0.6833	0.6652	0.6561	0.6968	0.6109	0.66064	0.0253283	66.06±2.53%
Specificity	0.724	0.7014	0.7647	0.6833	0.7104	0.6878	0.7285	0.7149	0.6787	0.7466	0.71403	0.0278708	71.40±2.79%
Pearson	0.455223	0.453103	0.463667	0.470464	0.457686	0.449969	0.455907	0.447439	0.447589	0.437226	0.453827	0.0092228	0.4538±0.009223
ROC	0.762679	0.7541	0.76274	0.763989	0.757816	0.749483	0.757673	0.751694	0.751797	0.743341	0.755531	0.00666931	0.7555±0.006669
Jackknife
Vector	Binary+Com+Therm
Dataset	Satron's dataset, randomly chosen, cut off=0.5
Dataset	Random0	Random1	Random2	Random3	Random4	Random5	Random6	Random7	Random8	Random9	Mean	S.D.
Accuracy	0.7624	0.6833	0.6946	0.6923	0.7036	0.7104	0.7149	0.7172	0.7104	0.6787	0.70678	0.0235755	70.68±2.36%
Sensitivity	0.7647	0.6923	0.6606	0.724	0.7285	0.7466	0.7557	0.733	0.733	0.6833	0.72217	0.0333364	72.22±3.33%
Specificity	0.7602	0.6742	0.7285	0.6606	0.6787	0.6742	0.6742	0.7014	0.6878	0.6742	0.6914	0.0307609	69.14±3.08%
Pearson	0.53374	0.44634	0.483708	0.489073	0.507886	0.486853	0.494992	0.495151	0.473179	0.452036	0.486296	0.0254473	0.4863±0.02545
ROC	0.811941	0.733114	0.761328	0.761123	0.774042	0.768698	0.776581	0.783645	0.758134	0.745746	0.767435	0.0215624	007674±0.02156
Vector	Binary+Therm
Dataset	Satron's dataset, randomly chosen, cut off=0.5
Dataset	Random0	Random1	Random2	Random3	Random4	Random5	Random6	Random7	Random8	Random9	Mean	S.D.
Accuracy	0.7647	0.7059	0.7059	0.7059	0.6878	0.6923	0.7285	0.7398	0.7059	0.7081	0.71448	0.0233301	71.45±2.33%
Sensitivity	0.7738	0.7602	0.724	0.7557	0.7557	0.7511	0.7557	0.7964	0.7195	0.7285	0.75206	0.0234478	75.21±2.34%
Specificity	0.7557	0.6516	0.6878	0.6561	0.6199	0.6335	0.7014	0.6833	0.6923	0.6878	0.67694	0.0387739	67.69±3.88%
Pearson	0.527182	0.496573	0.493838	0.477225	0.488356	0.459862	0.487711	0.494291	0.476945	0.461573	0.486356	0.0193908	0.4864±0.01939
ROC	0.806228	0.766221	0.768698	0.76272	0.750742	0.753609	0.777769	0.789009	0.762065	0.752831	0.768989	0.0176076	0.7690±0.01761
Vector	Binary+Com
Dataset	Satron's dataset, randomly chosen, cut off=0.5
Dataset	Random0	Random1	Random2	Random3	Random4	Random5	Random6	Random7	Random8	Random9	Mean	S.D.
Accuracy	0.7466	0.7014	0.7149	0.6923	0.6923	0.7014	0.7172	0.7217	0.6878	0.7059	0.70815	0.0176453	70.82±1.76%
Sensitivity	0.7376	0.6878	0.6968	0.7104	0.7059	0.7059	0.733	0.7149	0.6878	0.6923	0.70724	0.0174661	70.72±1.75%
Specificity	0.7557	0.7149	0.733	0.6742	0.6787	0.6968	0.7014	0.7285	0.6878	0.7195	0.70905	0.0259644	70.91±2.60%
Pearson	0.534715	0.480392	0.503534	0.483075	0.480549	0.479638	0.485366	0.494903	0.437075	0.476203	0.485545	0.0243995	0.4855±0002440
ROC	0.816957	0.762576	0.784177	0.765115	0.751889	0.76749	0.778854	0.788456	0.73813	0.768678	0.772232	0.0216176	0.7722±0.02162
Vector	Therm+Com
Dataset	Satron's dataset, randomly chosen, cut off=0.5
Dataset	Random0	Random1	Random2	Random3	Random4	Random5	Random6	Random7	Random8	Random9	Mean	S.D.
Accuracy	0.6878	0.6674	0.69	0.6923	0.6923	0.69	0.6697	0.681	0.6674	0.6742	0.68121	0.0105779	68.12±1.06%
Sensitivity	0.7149	0.6923	0.6968	0.724	0.7104	0.7557	0.6787	0.6878	0.7014	0.6787	0.70407	0.0235011	70.41±2.35%
Specificity	0.6606	0.6425	0.6833	0.6606	0.6742	0.6244	0.6606	0.6742	0.6335	0.6697	0.65836	0.0191204	65.84±1.91%
Pearson	0.46593	0.448388	0.464116	0.468502	0.462855	0.451034	0.43501	0.4525	0.433207	0.450395	0.453194	0.012362	0.4532±0.01236
ROC	0.756844	0.737618	0.745071	0.742982	0.741692	0.740116	0.725436	0.748388	0.72777	0.737823	0.740374	0.00920303	0.7404±0.009203
Vector	Binary
Dataset	Satron's dataset, randomly chosen, cut off=0.5
Dataset	Random0	Random1	Random2	Random3	Random4	Random5	Random6	Random7	Random8	Random9	Mean	S.D.
Accuracy	0.7489	0.7285	0.733	0.7217	0.681	0.7014	0.7195	0.724	0.7104	0.69	0.71584	0.0204984	71.58±2.05%
Sensitivity	0.7285	0.7195	0.724	0.724	0.6968	0.6968	0.7014	0.7376	0.6833	0.6697	0.70816	0.0218882	70.82±2.19
Specificity	0.7692	0.7376	0.7421	0.7195	0.6652	0.7059	0.7376	0.7104	0.7376	0.7104	0.72355	0.0280846	72.36±2.81%
Pearson	0.526615	0.520253	0.527469	0.482166	0.45883	0.44708	0.474685	0.494713	0.468633	0.444453	0.48449	0.0316564	0.4845±0.03166
ROC	0.804324	0.781024	0.800209	0.773203	0.734281	0.744907	0.773858	0.78989	0.764215	0.743289	0.77092	0.0242143	0.7709±0.02421
Vector	Therm
Dataset	Satron's dataset, randomly chosen, cut off=0.5
Dataset	Random0	Random1	Random2	Random3	Random4	Random5	Random6	Random7	Random8	Random9	Mean	S.D.
Accuracy	0.638	0.6109	0.6222	0.6471	0.6267	0.629	0.6357	0.6584	0.6403	0.6041	0.63124	0.0163113	63.12±1.63%
Sensitivity	0.6561	0.6335	0.6652	0.6606	0.6561	0.6652	0.6606	0.6787	0.6471	0.6425	0.65656	0.0128732	65.66±1.29%
Specificity	0.6199	0.5882	0.5792	0.6335	0.5973	0.5928	0.6109	0.638	0.6335	0.5656	0.60589	0.0251015	60.59±2.51%
Pearson	0.364765	0.378286	0.362742	0.387717	0.393208	0.365466	0.379747	0.378666	0.377133	0.345008	0.373274	0.013985	0.3733±0.01399
ROC	0.687906	0.682419	0.668332	0.698532	0.68766	0.678672	0.6963	0.707029	0.695829	0.664032	0.686671	0.013602	0.6867±0.01360
Vector	Com
Dataset	Satron's dataset, randomly chosen, cut off=0.5
Dataset	Random0	Random1	Random2	Random3	Random4	Random5	Random6	Random7	Random8	Random9	Mean	S.D.
Accuracy	0.6493	0.6335	0.6561	0.6425	0.6335	0.638	0.638	0.6018	0.6176	0.6335	0.63438	0.0153907	63.44±1.54%
Sensitivity	0.638	0.6063	0.6063	0.6335	0.5928	0.638	0.5973	0.5475	0.6516	0.5611	0.60724	0.0342484	60.72±3.42%
Specificity	0.6606	0.6606	0.7059	0.6516	0.6742	0.638	0.6787	0.6561	0.5837	0.7059	0.66153	0.0351721	66.15±3.52%
Pearson	0.396994	0.386512	0.37828	0.402785	0.393044	0.368541	0.382837	0.340847	0.349434	0.340136	0.373941	0.0232189	0.3739±0.02322
ROC	0.717696	0.70406	0.69843	0.713212	0.708339	0.688806	0.701419	0.669212	0.677873	0.670134	0.694918	0.0175586	0.6949±0.01756

## Sheet: Satron's dataset, cut off=0.6
Self-Consistency
Vector	Binary+Com+Therm	Binary+Therm	Binary+Com	Therm+Com	Binary	Therm	Com
Dataset	Satron's dataset, whole data, cut off=0.6, positive:178, negative:383
Accuracy	0.7807	0.7415	0.7772	0.7504	0.7558	0.6827	0.7184
Sensitivity	0.4213	0.3483	0.4382	0.2978	0.4045	0	0.1573
Specificity	0.9478	0.9243	0.9347	0.9608	0.9191	1	0.9791
Pearson	0.558565	0.567107	0.559883	0.481247	0.573917	0.442913	0.416915
ROC	0.823965	0.831446	0.823745	0.768841	0.831153	0.739827	0.732061
Jackknife
Vector	Binary+Com+Therm	Binary+Therm	Binary+Com	Therm+Com	Binary	Therm	Com
Dataset	Satron's dataset, whole data, cut off=0.6, positive:178, negative:383
Accuracy	0.7166	0.6898	0.7308	0.7326	0.7023	0.6827	0.7041
Sensitivity	0.3146	0.2472	0.3427	0.2697	0.2978	0	0.1461
Specificity	0.9034	0.8956	0.9112	0.9478	0.8903	1	0.9634
Pearson	0.44646	0.432668	0.447657	0.425369	0.45326	0.327287	0.369822
ROC	0.736292	0.722812	0.741382	0.729296	0.737466	0.66785	0.702907
Self-Consistency
Vector	Binary+Com+Therm
Dataset	Satron's dataset, randomly chosen, cut off=0.6
Sub set	Random0	Random1	Random2	Random3	Random4	Random5	Random6	Random7	Random8	Random9	Mean	S.D.
Accuracy	0.7865	0.7584	0.7809	0.7697	0.7837	0.7837	0.7612	0.7781	0.7669	0.7781	0.77472	0.00998096	77.47±1.00%
Sensitivity	0.7584	0.764	0.8034	0.7584	0.7978	0.7865	0.7865	0.7865	0.7809	0.7584	0.77808	0.0170319	77.81±1.70%
Specificity	0.8146	0.7528	0.7584	0.7809	0.7697	0.7809	0.736	0.7697	0.7528	0.7978	0.77136	0.0232464	77.14±2.32%
Pearson	0.611747	0.57344	0.606872	0.624865	0.606713	0.626908	0.595175	0.584696	0.59967	0.61078	0.604087	0.0166159	0.6041±0.01661
ROC	0.856805	0.827231	0.852639	0.864916	0.851376	0.860781	0.82619	0.836037	0.840708	0.853522	0.847021	0.0136795	0.8470±0.01368
Vector	Binary+Therm
Dataset	Satron's dataset, randomly chosen, cut off=0.6
Sub set	Random0	Random1	Random2	Random3	Random4	Random5	Random6	Random7	Random8	Random9	Mean	S.D.
Accuracy	0.7669	0.7584	0.764	0.7893	0.7893	0.7949	0.7556	0.7725	0.7753	0.7949	0.77611	0.0150316	77.61±1.50%
Sensitivity	0.7584	0.7978	0.8034	0.8258	0.8371	0.7978	0.7753	0.7809	0.7809	0.8202	0.79776	0.0247014	79.78±2.47%
Specificity	0.7753	0.7191	0.7247	0.7528	0.7416	0.7921	0.736	0.764	0.7697	0.7697	0.7545	0.0236913	75.45±2.37%
Pearson	0.608573	0.593913	0.615124	0.625436	0.608096	0.623826	0.593405	0.602934	0.598555	0.618861	0.608872	0.0117485	0.6089±0.01175
ROC	0.846894	0.829599	0.841939	0.860876	0.839446	0.862991	0.816879	0.836511	0.837489	0.846137	0.841876	0.0136614	0.8419±0.01366
Vector	Binary+Com
Dataset	Satron's dataset, randomly chosen, cut off=0.6
Dataset	Random0	Random1	Random2	Random3	Random4	Random5	Random6	Random7	Random8	Random9	Mean	S.D.
Accuracy	0.7893	0.7697	0.7865	0.7753	0.7809	0.8062	0.7444	0.7781	0.7781	0.7753	0.77838	0.0156865	77.84±1.57%
Sensitivity	0.7753	0.764	0.7697	0.764	0.7921	0.7921	0.7416	0.7416	0.8146	0.7584	0.77134	0.0230841	77.13±2.31%
Specificity	0.8034	0.7753	0.8034	0.7865	0.7697	0.8202	0.7472	0.8146	0.7416	0.7921	0.7854	0.026841	78.54±2.68%
Pearson	0.613458	0.578781	0.614474	0.627561	0.605293	0.623593	0.577218	0.577029	0.59949	0.605353	0.602225	0.0188892	0.6022±0.01889
ROC	0.864632	0.83872	0.858541	0.867125	0.855542	0.869934	0.827326	0.840329	0.847178	0.859109	0.852844	0.0139576	0.8528±0.01396
Vector	Therm+Com
Dataset	Satron's dataset, randomly chosen, cut off=0.6
Sub set	Random0	Random1	Random2	Random3	Random4	Random5	Random6	Random7	Random8	Random9	Mean	S.D.
Accuracy	0.7331	0.6994	0.7416	0.7247	0.6938	0.7163	0.7135	0.7303	0.7022	0.691	0.71459	0.0176328	71.46±1.76%
Sensitivity	0.6854	0.7191	0.7584	0.736	0.6517	0.7135	0.6966	0.7022	0.6854	0.7135	0.70618	0.0294949	70.62±2.95%
Specificity	0.7809	0.6798	0.7247	0.7135	0.736	0.7191	0.7303	0.7584	0.7191	0.6685	0.72303	0.0329779	72.3±3.30%
Pearson	0.51813	0.463686	0.5193	0.528791	0.480438	0.528036	0.507839	0.514759	0.492685	0.497109	0.505077	0.0213459	0.5051±0.02135
ROC	0.799647	0.755744	0.798353	0.794218	0.77061	0.796459	0.772472	0.783708	0.774934	0.77042	0.781656	0.0150288	0.7817±0.01503
Vector	Binary
Dataset	Satron's dataset, randomly chosen, cut off=0.6
Sub set	Random0	Random1	Random2	Random3	Random4	Random5	Random6	Random7	Random8	Random9	Mean	S.D.
Accuracy	0.7837	0.764	0.7837	0.7865	0.7978	0.7837	0.7612	0.7612	0.7781	0.7893	0.77892	0.0126556	77.89±1.27%
Sensitivity	0.7697	0.7753	0.7753	0.8034	0.8146	0.7865	0.7921	0.7697	0.7865	0.809	0.78821	0.0163264	78.82±1.63%
Specificity	0.7978	0.7528	0.7921	0.7697	0.7809	0.7809	0.7303	0.7528	0.7697	0.7697	0.76967	0.020182	76.97±2.02%
Pearson	0.619501	0.589332	0.621801	0.63208	0.61097	0.627765	0.590108	0.604742	0.602679	0.614428	0.611341	0.0146793	0.6113±0.01468
ROC	0.851029	0.836858	0.847526	0.863464	0.847904	0.868356	0.819499	0.842128	0.837615	0.849672	0.846405	0.0138206	0.8464±0.01382
Vector	Therm
Dataset	Satron's dataset, randomly chosen, cut off=0.6
Sub set	Random0	Random1	Random2	Random3	Random4	Random5	Random6	Random7	Random8	Random9	Mean	S.D.
Accuracy	0.6517	0.6404	0.6826	0.6826	0.632	0.6742	0.6489	0.6573	0.6489	0.6348	0.65534	0.0186542	65.53±1.87%
Sensitivity	0.6629	0.691	0.7191	0.6966	0.6461	0.7022	0.7079	0.6966	0.6461	0.6742	0.68427	0.0256349	68.43±2.56%
Specificity	0.6404	0.5899	0.6461	0.6685	0.618	0.6461	0.5899	0.618	0.6517	0.5955	0.62641	0.0281762	62.64±2.82%
Pearson	0.436078	0.403726	0.445885	0.470398	0.428016	0.45881	0.438337	0.449933	0.419063	0.429746	0.437999	0.0194141	0.4380±0.01941
ROC	0.73261	0.709191	0.736176	0.748264	0.715408	0.745266	0.712789	0.729106	0.72352	0.709917	0.726225	0.0143656	0.7262±0.01437
Vector	Com
Dataset	Satron's dataset, randomly chosen, cut off=0.6
Sub set	Random0	Random1	Random2	Random3	Random4	Random5	Random6	Random7	Random8	Random9	Mean	S.D.
Accuracy	0.691	0.6685	0.6854	0.7022	0.6798	0.7191	0.691	0.6994	0.677	0.6854	0.68988	0.0143893	68.99±1.44%
Sensitivity	0.6124	0.6685	0.6404	0.6348	0.5843	0.6517	0.5899	0.6124	0.6461	0.618	0.62585	0.0271444	62.59±2.71%
Specificity	0.7697	0.6685	0.7303	0.7697	0.7753	0.7865	0.7921	0.7865	0.7079	0.7528	0.75393	0.0401515	75.39±4.02%
Pearson	0.440864	0.383911	0.406701	0.423458	0.400021	0.441356	0.43327	0.427254	0.417477	0.416322	0.419063	0.018323	0.4191±0.01832
ROC	0.766002	0.720379	0.740689	0.745203	0.730605	0.756786	0.737486	0.750694	0.737012	0.74615	0.743101	0.0130381	0.7431±0.01304
Jackknife
Vector	Binary+Com+Therm
Dataset	Satron's dataset, randomly chosen, cut off=0.6
Sub set	Random0	Random1	Random2	Random3	Random4	Random5	Random6	Random7	Random8	Random9	Mean	S.D.
Accuracy	0.7022	0.6685	0.6629	0.6938	0.677	0.7051	0.6713	0.6798	0.6882	0.6938	0.68426	0.0145254	68.43±1.45%
Sensitivity	0.6798	0.6742	0.691	0.6966	0.7022	0.7079	0.7022	0.6854	0.691	0.6742	0.69045	0.0119541	69.05±1.20%
Specificity	0.7247	0.6629	0.6348	0.691	0.6517	0.7022	0.6404	0.6742	0.6854	0.7135	0.67808	0.0306678	67.81±3.07%
Pearson	0.480657	0.427065	0.447453	0.505304	0.457243	0.516801	0.449437	0.423701	0.48111	0.494423	0.468319	0.032185	0.4683±0.03219
ROC	0.758932	0.717839	0.726739	0.774176	0.743309	0.778279	0.716229	0.720837	0.749874	0.76616	0.745237	0.0238268	0.7452±0.02383
Vector	Binary+Therm
Dataset	Satron's dataset, randomly chosen, cut off=0.6
Sub set	Random0	Random1	Random2	Random3	Random4	Random5	Random6	Random7	Random8	Random9	Mean	S.D.
Accuracy	0.6685	0.6601	0.6938	0.6938	0.677	0.6938	0.632	0.6713	0.6601	0.6629	0.67133	0.0195078	67.13±1.95%
Sensitivity	0.6685	0.7135	0.736	0.7303	0.7135	0.7303	0.6573	0.6742	0.6742	0.6798	0.69776	0.0298168	69.78±2.98%
Specificity	0.6685	0.6067	0.6517	0.6573	0.6404	0.6573	0.6067	0.6685	0.6461	0.6461	0.64493	0.0221341	64.49±2.21%
Pearson	0.480773	0.42421	0.496863	0.517274	0.464125	0.485149	0.425832	0.445866	0.440693	0.436883	0.461767	0.0320491	0.4618±0.03205
ROC	0.744603	0.697103	0.743467	0.770768	0.732736	0.75666	0.678292	0.710295	0.713862	0.707202	0.725499	0.028861	0.7255±0.02886
Vector	Binary+Com
Dataset	Satron's dataset, randomly chosen, cut off=0.6
Sub set	Random0	Random1	Random2	Random3	Random4	Random5	Random6	Random7	Random8	Random9	Mean	S.D.
Accuracy	0.6882	0.6629	0.6489	0.6826	0.6966	0.7219	0.6629	0.6826	0.6657	0.6966	0.68089	0.0214375	68.09±2.14%
Sensitivity	0.691	0.6461	0.6236	0.6966	0.7135	0.7191	0.6573	0.6404	0.6685	0.6685	0.67246	0.0318978	67.25±3.19%
Specificity	0.6854	0.6798	0.6742	0.6685	0.6798	0.7247	0.6685	0.7247	0.6629	0.7247	0.68932	0.0252662	68.93±2.53%
Pearson	0.451105	0.421965	0.429529	0.465738	0.449439	0.502667	0.394266	0.412922	0.458171	0.461625	0.444743	0.0309741	0.4447±0.03097
ROC	0.745581	0.722889	0.71806	0.745518	0.74656	0.783455	0.691295	0.722447	0.743625	0.74798	0.736741	0.0245358	0.7367±0.02454
Vector	Therm+Com
Dataset	Satron's dataset, randomly chosen, cut off=0.6
Sub set	Random0	Random1	Random2	Random3	Random4	Random5	Random6	Random7	Random8	Random9	Mean	S.D.
Accuracy	0.6657	0.6461	0.6713	0.6798	0.6489	0.677	0.6292	0.6685	0.632	0.618	0.65365	0.0219173	65.37±2.19%
Sensitivity	0.6124	0.6742	0.6742	0.6966	0.6124	0.6685	0.5955	0.6517	0.618	0.6292	0.64327	0.0341394	64.33±3.41%
Specificity	0.7191	0.618	0.6685	0.6629	0.6854	0.6854	0.6629	0.6854	0.6461	0.6067	0.66404	0.0335861	66.4±3.36%
Pearson	0.437015	0.365594	0.438903	0.443003	0.394281	0.454476	0.405019	0.425601	0.365642	0.382328	0.411186	0.0330638	0.4112±0.03306
ROC	0.737596	0.682016	0.735135	0.727781	0.701774	0.738764	0.691264	0.71503	0.676272	0.687539	0.709317	0.0244979	0.7093±0.02450
Vector	Binary
Dataset	Satron's dataset, randomly chosen, cut off=0.6
Sub set	Random0	Random1	Random2	Random3	Random4	Random5	Random6	Random7	Random8	Random9	Mean	S.D.
Accuracy	0.6938	0.6601	0.691	0.6994	0.7079	0.736	0.6685	0.6517	0.6657	0.7022	0.68763	0.0259198	68.76±2.59%
Sensitivity	0.7022	0.6404	0.6966	0.7135	0.7528	0.736	0.7022	0.6461	0.6685	0.7135	0.69718	0.0362701	69.72±3.63%
Specificity	0.6854	0.6798	0.6854	0.6854	0.6629	0.736	0.6348	0.6573	0.6629	0.691	0.67809	0.0267731	67.81±2.68%
Pearson	0.492481	0.4227	0.493923	0.504663	0.468545	0.531974	0.471792	0.421145	0.444218	0.466443	0.471788	0.0355823	0.4718±0.03558
ROC	0.752083	0.713704	0.748737	0.768684	0.746339	0.799773	0.724877	0.697986	0.719701	0.739301	0.741119	0.0293323	0.7411±0.02933
Vector	Therm
Dataset	Satron's dataset, randomly chosen, cut off=0.6
Sub set	Random0	Random1	Random2	Random3	Random4	Random5	Random6	Random7	Random8	Random9	Mean	S.D.
Accuracy	0.6124	0.5927	0.6545	0.6376	0.6096	0.6489	0.6067	0.5983	0.6208	0.573	0.61545	0.0255969	61.55±2.56%
Sensitivity	0.6067	0.6573	0.6854	0.6404	0.6236	0.6854	0.6461	0.6236	0.6236	0.6011	0.63932	0.0295961	63.93±2.96%
Specificity	0.618	0.5281	0.6236	0.6348	0.5955	0.6124	0.5674	0.573	0.618	0.5449	0.59157	0.0363268	59.16±3.63%
Pearson	0.374627	0.349266	0.402408	0.411673	0.382179	0.405222	0.354509	0.376149	0.363304	0.339117	0.375845	0.0248593	0.3758±0.02486
ROC	0.685014	0.665004	0.698933	0.702152	0.678671	0.703383	0.646793	0.670023	0.679081	0.638934	0.676799	0.022198	0.6768±0.02220
Vector	Com
Dataset	Satron's dataset, randomly chosen, cut off=0.6
Sub set	Random0	Random1	Random2	Random3	Random4	Random5	Random6	Random7	Random8	Random9	Mean	S.D.
Accuracy	0.6713	0.6264	0.6236	0.6685	0.6489	0.6713	0.6011	0.6292	0.6124	0.6376	0.63903	0.02515	63.90±2.52%
Sensitivity	0.6011	0.6348	0.5843	0.5955	0.5562	0.618	0.5056	0.5562	0.5787	0.573	0.58034	0.0363146	58.03±3.63%
Specificity	0.7416	0.618	0.6629	0.7416	0.7416	0.7247	0.6966	0.7022	0.6461	0.7022	0.69775	0.0431766	69.78±4.32%
Pearson	0.375298	0.290535	0.310651	0.335405	0.307844	0.352042	0.295471	0.303032	0.287603	0.337613	0.31955	0.029198	0.3196±0.02920
ROC	0.719196	0.65642	0.671033	0.68574	0.664089	0.696471	0.633695	0.657682	0.640165	0.69098	0.671547	0.0265941	0.6715±0.02659

## Sheet: Satron's dataset, cut off=0.7
Self-Consistency
Vector	Binary+Com+Therm	Binary+Therm	Binary+Com	Therm+Com	Binary	Therm	Com
Dataset	Satron's dataset, whole data, cut off=0.7, positive:141, negative:420
Accuracy	0.8093	0.7897	0.8111	0.7647	0.7861	0.7487	0.7487
Sensitivity	0.3191	0.1844	0.3191	0.0709	0.1844	0	0
Specificity	0.9738	0.9929	0.9762	0.9976	0.9881	1	1
Pearson	0.537783	0.557746	0.541611	0.481706	0.547707	0.424605	0.44586
ROC	0.827541	0.842722	0.835613	0.787386	0.842232	0.733772	0.763213
Jackknife
Vector	Binary+Com+Therm	Binary+Therm	Binary+Com	Therm+Com	Binary	Therm	Com
Dataset	Satron's dataset, whole data, cut off=0.7, positive:141, negative:420
Accuracy	0.7807	0.7487	0.7843	0.7522	0.7647	0.7487	0.7487
Sensitivity	0.2199	0.0993	0.2411	0.0426	0.1631	0	0
Specificity	0.969	0.9667	0.9667	0.9905	0.9667	1	1
Pearson	0.436928	0.445824	0.456162	0.403199	0.443233	0.285546	0.401348
ROC	0.747568	0.748767	0.764826	0.730868	0.754998	0.65542	0.738078
Self-Consistency
Vector	Binary+Com+Therm
Dataset	Satron's dataset, randomly chosen, cut off=0.7
Sub set	Random0	Random1	Random2	Random3	Random4	Random5	Random6	Random7	Random8	Random9	Mean	S.D.
Accuracy	0.7695	0.8121	0.8298	0.7837	0.766	0.7872	0.7801	0.8227	0.773	0.7943	0.79184	0.0225023	79.18±2.25%
Sensitivity	0.8156	0.8227	0.8014	0.8085	0.7234	0.844	0.7943	0.7943	0.7589	0.8014	0.79645	0.0337747	79.65±3.38%
Specificity	0.7234	0.8014	0.8582	0.7589	0.8085	0.7305	0.766	0.8511	0.7872	0.7872	0.78724	0.0451112	78.72±4.51%
Pearson	0.614414	0.601396	0.600103	0.606281	0.572923	0.645256	0.589574	0.624517	0.581348	0.62244	0.605825	0.0217368	0.6058±0.02174
ROC	0.858307	0.873548	0.86223	0.857603	0.84714	0.870932	0.851064	0.875811	0.849102	0.854685	0.860042	0.0103217	0.8600±0.01032
Vector	Binary+Therm
Dataset	Satron's dataset, randomly chosen, cut off=0.7
Sub set	Random0	Random1	Random2	Random3	Random4	Random5	Random6	Random7	Random8	Random9	Mean	S.D.
Accuracy	0.7695	0.7908	0.7943	0.7766	0.7695	0.805	0.773	0.7872	0.7801	0.7908	0.78368	0.0118334	78.37±1.18%
Sensitivity	0.8156	0.8014	0.7872	0.8014	0.7518	0.8582	0.7518	0.8085	0.7943	0.8156	0.79858	0.031221	79.86±3.12%
Specificity	0.7234	0.7801	0.8014	0.7518	0.7872	0.7518	0.7943	0.766	0.766	0.766	0.7688	0.0231947	76.88±2.32%
Pearson	0.611913	0.598374	0.613144	0.599079	0.594493	0.66798	0.570347	0.652585	0.585828	0.61642	0.611016	0.0295732	0.6110±0.02957
ROC	0.853881	0.854937	0.857251	0.850309	0.845833	0.881696	0.845179	0.882199	0.846738	0.85378	0.85718	0.0136768	0.8572±0.01368
Vector	Binary+Com
Dataset	Satron's dataset, randomly chosen, cut off=0.7
Sub set	Random0	Random1	Random2	Random3	Random4	Random5	Random6	Random7	Random8	Random9	Mean	S.D.
Accuracy	0.7801	0.8227	0.8227	0.805	0.7695	0.8085	0.773	0.8191	0.7801	0.766	0.79467	0.023132	79.60±2.31%
Sensitivity	0.7801	0.8227	0.8227	0.8156	0.7518	0.8298	0.7589	0.8014	0.7589	0.773	0.79149	0.0303066	79.15±3.03%
Specificity	0.7801	0.8227	0.8227	0.7943	0.7872	0.7872	0.7872	0.8369	0.8014	0.7589	0.79786	0.02347	79.79±2.35
Pearson	0.596693	0.594027	0.592637	0.599549	0.567233	0.65813	0.570027	0.614023	0.572685	0.598385	0.596339	0.0263807	0.5963±0.02638
ROC	0.857351	0.871888	0.861979	0.861878	0.8488	0.888436	0.856647	0.880489	0.851667	0.846939	0.862608	0.0137149	0.8626±0.01371
Vector	Therm+Com
Dataset	Satron's dataset, randomly chosen, cut off=0.7
Sub set	Random0	Random1	Random2	Random3	Random4	Random5	Random6	Random7	Random8	Random9	Mean	S.D.
Accuracy	0.6738	0.7518	0.734	0.7021	0.7199	0.6915	0.7482	0.7518	0.695	0.7128	0.71809	0.0277312	71.81±2.77%
Sensitivity	0.6809	0.7305	0.7234	0.7092	0.6738	0.7447	0.7305	0.7376	0.7021	0.7447	0.71774	0.0254105	71.77±2.54%
Specificity	0.6667	0.773	0.7447	0.695	0.766	0.6383	0.766	0.766	0.6879	0.6809	0.71845	0.0499367	71.85±4.99%
Pearson	0.500549	0.506788	0.500641	0.482977	0.436503	0.514698	0.517797	0.497414	0.49179	0.516294	0.496545	0.0238548	0.4965±0.02386
ROC	0.777778	0.813993	0.800915	0.783663	0.76978	0.781802	0.800362	0.803078	0.787033	0.790956	0.790936	0.0134981	0.7910±0.01350
Vector	Binary
Dataset	Satron's dataset, randomly chosen, cut off=0.7
Sub set	Random0	Random1	Random2	Random3	Random4	Random5	Random6	Random7	Random8	Random9	Mean	S.D.
Accuracy	0.7801	0.7943	0.7979	0.7837	0.7908	0.7979	0.7837	0.8156	0.773	0.7908	0.79078	0.0118334	79.08±1.18%
Sensitivity	0.8085	0.7943	0.7801	0.8298	0.7801	0.8369	0.7801	0.8014	0.773	0.8298	0.8014	0.0239022	80.14±2.39%
Specificity	0.7518	0.7943	0.8156	0.7376	0.8014	0.7589	0.7872	0.8298	0.773	0.7518	0.78014	0.0304484	78.01±3.04%
Pearson	0.617893	0.604978	0.617169	0.614277	0.599743	0.680204	0.564561	0.654095	0.59859	0.604389	0.61559	0.0317092	0.6156±0.03171
ROC	0.867914	0.862884	0.864544	0.862482	0.849706	0.893366	0.847845	0.884312	0.855188	0.852321	0.864056	0.0148076	0.8641±0.01481
Vector	Therm
Dataset	Satron's dataset, randomly chosen, cut off=0.7
Sub set	Random0	Random1	Random2	Random3	Random4	Random5	Random6	Random7	Random8	Random9	Mean	S.D.
Accuracy	0.6454	0.6844	0.6738	0.6773	0.6454	0.6525	0.6702	0.6489	0.6631	0.6525	0.66135	0.0143083	66.14±1.43%
Sensitivity	0.6879	0.7305	0.7021	0.7376	0.6454	0.6738	0.6596	0.6809	0.6596	0.6525	0.68299	0.0318929	68.3±3.19%
Specificity	0.6028	0.6383	0.6454	0.617	0.6454	0.6312	0.6809	0.617	0.6667	0.6525	0.63972	0.0238552	63.97±2.39%
Pearson	0.421307	0.429844	0.448053	0.442619	0.390676	0.471752	0.444845	0.452898	0.429965	0.442806	0.437477	0.0216026	0.4375±0.02160
ROC	0.717067	0.742468	0.73955	0.750063	0.721141	0.737639	0.748856	0.750163	0.73779	0.743273	0.738801	0.0114391	0.7388±0.01144
Vector	Com
Dataset	Satron's dataset, randomly chosen, cut off=0.7
Sub set	Random0	Random1	Random2	Random3	Random4	Random5	Random6	Random7	Random8	Random9	Mean	S.D.
Accuracy	0.6773	0.7092	0.7234	0.6844	0.6879	0.6809	0.727	0.7092	0.7021	0.6738	0.69752	0.0192788	69.75±1.93%
Sensitivity	0.6241	0.6596	0.6738	0.5957	0.5887	0.6099	0.7021	0.6667	0.6667	0.6596	0.64469	0.0376032	64.47±3.76%
Specificity	0.7305	0.7589	0.773	0.773	0.7872	0.7518	0.7518	0.7518	0.7376	0.6879	0.75035	0.0277288	75.04±2.77%
Pearson	0.387849	0.409445	0.400726	0.388081	0.360697	0.414055	0.427827	0.398723	0.40457	0.420522	0.40125	0.0192185	0.4013±0.01922
ROC	0.740657	0.761732	0.763518	0.736482	0.739676	0.735677	0.762009	0.763292	0.759318	0.740204	0.750257	0.0124951	0.7503±0.01250
Jackknife
Vector	Binary+Com+Therm
Dataset	Satron's dataset, randomly chosen, cut off=0.7
Sub set	Random0	Random1	Random2	Random3	Random4	Random5	Random6	Random7	Random8	Random9	Mean	S.D.
Accuracy	0.6525	0.727	0.7128	0.695	0.6489	0.6702	0.6915	0.6879	0.6667	0.6383	0.67908	0.028735	67.91±2.87%
Sensitivity	0.695	0.7092	0.695	0.7021	0.5816	0.7021	0.6809	0.6738	0.6667	0.6525	0.67589	0.0376615	67.59±3.77%
Specificity	0.6099	0.7447	0.7305	0.6879	0.7163	0.6383	0.7021	0.7021	0.6667	0.6241	0.68226	0.0459429	68.23±4.59%
Pearson	0.434141	0.476866	0.43205	0.465216	0.38596	0.485234	0.436333	0.451139	0.436888	0.434886	0.443871	0.0280522	0.4439±0.02805
ROC	0.703134	0.782858	0.750365	0.751371	0.701675	0.73945	0.744228	0.75122	0.740305	0.708516	0.737312	0.0257437	0.7373±0.02574
Vector	Binary+Therm
Dataset	Satron's dataset, randomly chosen, cut off=0.7
Sub set	Random0	Random1	Random2	Random3	Random4	Random5	Random6	Random7	Random8	Random9	Mean	S.D.
Accuracy	0.6277	0.6844	0.6844	0.6986	0.6383	0.7057	0.6277	0.6667	0.6241	0.6702	0.66278	0.0310682	66.28±3.11%
Sensitivity	0.6738	0.7021	0.695	0.7092	0.6383	0.7447	0.5674	0.6879	0.6241	0.6738	0.67163	0.0502586	67.16±5.03%
Specificity	0.5816	0.6667	0.6738	0.6879	0.6383	0.6667	0.6879	0.6454	0.6241	0.6667	0.65391	0.0327117	65.39±3.27%
Pearson	0.418308	0.456983	0.453488	0.476066	0.430336	0.555939	0.368332	0.487464	0.407367	0.455878	0.451016	0.0508479	0.4510±0.05085
ROC	0.687239	0.74951	0.740104	0.758061	0.723455	0.785876	0.694281	0.74453	0.704039	0.730798	0.731789	0.030538	0.7318±0.03054
Vector	Binary+Com
Dataset	Satron's dataset, randomly chosen, cut off=0.7
Sub set	Random0	Random1	Random2	Random3	Random4	Random5	Random6	Random7	Random8	Random9	Mean	S.D.
Accuracy	0.6525	0.6879	0.6631	0.6631	0.6702	0.6702	0.6879	0.7234	0.6809	0.6454	0.67446	0.0221585	67.45±2.22%
Sensitivity	0.6525	0.6879	0.6525	0.6667	0.6241	0.6738	0.6383	0.695	0.6525	0.6312	0.65745	0.0234085	65.75±2.34%
Specificity	0.6525	0.6879	0.6738	0.6596	0.7163	0.6667	0.7376	0.7518	0.7092	0.6596	0.6915	0.0352564	69.15±3.53%
Pearson	0.38632	0.426452	0.369998	0.414097	0.380193	0.451726	0.437743	0.483086	0.414331	0.394395	0.415834	0.0351361	0.4158±0.03514
ROC	0.695538	0.751924	0.716815	0.728334	0.71254	0.722398	0.760877	0.789497	0.733816	0.692873	0.730461	0.0299847	0.7305±0.02999
Vector	Therm+Com
Dataset	Satron's dataset, randomly chosen, cut off=0.7
Sub set	Random0	Random1	Random2	Random3	Random4	Random5	Random6	Random7	Random8	Random9	Mean	S.D.
Accuracy	0.6312	0.6986	0.6844	0.6277	0.6631	0.6241	0.6773	0.6986	0.6064	0.6383	0.65497	0.0335602	65.5±3.36%
Sensitivity	0.6596	0.6738	0.6667	0.6454	0.6383	0.6879	0.6525	0.6879	0.617	0.6312	0.65603	0.0236959	65.6±2.37%
Specificity	0.6028	0.7234	0.7021	0.6099	0.6879	0.5603	0.7021	0.7092	0.5957	0.6454	0.65388	0.0581745	65.39±5.82
Pearson	0.400403	0.423812	0.405033	0.362501	0.359672	0.412865	0.401588	0.400552	0.349321	0.396292	0.391204	0.0249484	0.3912±0.02495
ROC	0.696243	0.751672	0.733514	0.691213	0.712137	0.704592	0.714199	0.732106	0.672904	0.694985	0.710357	0.0235046	0.7104±0.02351
Vector	Binary
Dataset	Satron's dataset, randomly chosen, cut off=0.7
Sub set	Random0	Random1	Random2	Random3	Random4	Random5	Random6	Random7	Random8	Random9	Mean	S.D.
Accuracy	0.6241	0.7163	0.7092	0.6844	0.6596	0.7482	0.6631	0.6879	0.6312	0.6702	0.67942	0.0383029	67.94±3.83%
Sensitivity	0.6312	0.7092	0.695	0.695	0.617	0.8014	0.6738	0.6879	0.6383	0.695	0.68438	0.051923	68.44±5.19%
Specificity	0.617	0.7234	0.7234	0.6738	0.7021	0.695	0.6525	0.6879	0.6241	0.6454	0.67446	0.0384732	67.45±3.85%
Pearson	0.383882	0.469295	0.467562	0.464056	0.407881	0.551999	0.358272	0.476694	0.388051	0.40833	0.437602	0.0583014	0.4376±0.05830
ROC	0.679242	0.765304	0.756652	0.747045	0.713244	0.792415	0.698959	0.754187	0.698305	0.708164	0.731352	0.0365327	0.7314±0.03653
Vector	Therm
Dataset	Satron's dataset, randomly chosen, cut off=0.7
Sub set	Random0	Random1	Random2	Random3	Random4	Random5	Random6	Random7	Random8	Random9	Mean	S.D.
Accuracy	0.6028	0.6596	0.6099	0.6277	0.5922	0.6241	0.6348	0.6099	0.6064	0.6028	0.61702	0.019799	61.7±1.98%
Sensitivity	0.6596	0.7021	0.6099	0.6667	0.5816	0.6383	0.6454	0.6454	0.6099	0.5816	0.63405	0.0384329	63.41±3.84%
Specificity	0.5461	0.617	0.6099	0.5887	0.6028	0.6099	0.6241	0.5745	0.6028	0.6241	0.59999	0.0243709	60.00±2.44%
Pearson	0.348459	0.384408	0.32415	0.362504	0.300881	0.406982	0.370069	0.370308	0.328412	0.352689	0.354886	0.0311273	0.3549±0.03113
ROC	0.657613	0.707258	0.649062	0.685428	0.653589	0.68573	0.68905	0.685227	0.656858	0.668125	0.673794	0.0193271	0.6738±0.01933
Vector	Com
Dataset	Satron's dataset, randomly chosen, cut off=0.7
Sub set	Random0	Random1	Random2	Random3	Random4	Random5	Random6	Random7	Random8	Random9	Mean	S.D.
Accuracy	0.6099	0.6348	0.6596	0.6383	0.617	0.6099	0.6667	0.6631	0.656	0.617	0.63723	0.0228762	63.72±2.29%
Sensitivity	0.5674	0.6028	0.6312	0.539	0.5319	0.5461	0.6454	0.6028	0.617	0.5816	0.58652	0.0397035	58.65±3.97%
Specificity	0.6525	0.6667	0.6879	0.7376	0.7021	0.6738	0.6879	0.7234	0.695	0.6525	0.68794	0.0281601	68.79±2.82%
Pearson	0.270286	0.300761	0.32498	0.288251	0.227707	0.302508	0.345731	0.307001	0.345292	0.307516	0.302003	0.0350971	0.3020±0.03510
ROC	0.654293	0.686635	0.712892	0.662743	0.643982	0.654192	0.707007	0.703033	0.718123	0.660279	0.680318	0.028184	0.6803±0.02818

## Sheet: Dieter's dataset, cut off=0.5
Self-Consistency
Vector	Binary+Com+Therm	Binary+Therm	Binary+Com	Therm+Com	Binary	Therm	Com
Dataset	Dieter's dataset, whole data, cut off=0.5, positive:1585, negative:846
Accuracy	0.958	0.9642	0.9667	0.847	0.972	0.7803	0.7976
Sensitivity	0.9729	0.9767	0.9785	0.9174	0.9823	0.8902	0.8694
Specificity	0.9303	0.9409	0.9444	0.7151	0.9527	0.5745	0.6631
Pearson	0.974078	0.97508	0.977497	0.847621	0.980982	0.724254	0.746237
ROC	0.99424	0.995517	0.995849	0.920252	0.997639	0.85125	0.872178
Jackknife
Vector	Binary+Com+Therm	Binary+Therm	Binary+Com	Therm+Com	Binary	Therm	Com
Dataset	Dieter's dataset, whole data, cut off=0.5, positive:1585, negative:846
Accuracy	0.9465	0.9556	0.9523	0.8367	0.9642	0.7746	0.7947
Sensitivity	0.9653	0.971	0.9685	0.9085	0.9779	0.8871	0.8675
Specificity	0.9113	0.9267	0.922	0.7021	0.9385	0.5638	0.6584
Pearson	0.972598	0.97403	0.976142	0.841516	0.980031	0.71723	0.741014
ROC	0.990588	0.99278	0.992648	0.912075	0.995126	0.843477	0.866764
Self-Consistency
Vector	Binary+Com+Therm
Dataset	Dieter's dataset, randomly chosen, cut off=0.5
Sub set	Random0	Random1	Random2	Random3	Random4	Random5	Random6	Random7	Random8	Random9	Mean	S.D.
Accuracy	0.9527	0.9468	0.9498	0.9551	0.9427	0.9409	0.9592	0.9504	0.9545	0.9551	0.95072	0.00582672	95.07±0.58%
Sensitivity	0.9232	0.9196	0.9137	0.935	0.8983	0.9054	0.9374	0.9161	0.922	0.9243	0.9195	0.0120051	91.95±1.20%
Specificity	0.9823	0.974	0.9858	0.9752	0.987	0.9764	0.9811	0.9846	0.987	0.9858	0.98192	0.00503406	98.19±0.50%
Pearson	0.976412	0.971267	0.973785	0.97158	0.975619	0.973996	0.973545	0.974913	0.975949	0.975439	0.97425	0.0017667	0.9743±0.001767
ROC	0.993963	0.992367	0.992806	0.993087	0.99193	0.992835	0.994358	0.992966	0.994839	0.99444	0.993359	0.000975081	0.9934±0.000975
Vector	Binary+Therm
Dataset	Dieter's dataset, randomly chosen, cut off=0.5
Sub set	Random0	Random1	Random2	Random3	Random4	Random5	Random6	Random7	Random8	Random9	Mean	S.D.
Accuracy	0.9551	0.9515	0.9563	0.958	0.9515	0.9486	0.9574	0.9498	0.9586	0.9557	0.95425	0.00360224	95.43±0.36%
Sensitivity	0.9255	0.922	0.9232	0.935	0.909	0.9161	0.9374	0.9184	0.922	0.922	0.92306	0.00833589	92.31±0.83%
Specificity	0.9846	0.9811	0.9894	0.9811	0.9941	0.9811	0.9775	0.9811	0.9953	0.9894	0.98547	0.00617037	98.55±0.62%
Pearson	0.977255	0.97498	0.97762	0.974906	0.98084	0.976415	0.974247	0.975769	0.977839	0.979139	0.976901	0.00206228	0.9769±0.002062
ROC	0.995324	0.994551	0.995076	0.994548	0.995138	0.994193	0.995039	0.994105	0.996634	0.996015	0.995062	0.00079236	0.9951±0.000792
Vector	Binary+Com
Dataset	Dieter's dataset, randomly chosen, cut off=0.5
Sub set	Random0	Random1	Random2	Random3	Random4	Random5	Random6	Random7	Random8	Random9	Mean	S.D.
Accuracy	0.9592	0.9515	0.9527	0.9563	0.9439	0.9486	0.9598	0.9474	0.9574	0.9616	0.95384	0.00594142	95.38±0.59%
Sensitivity	0.9267	0.9243	0.9161	0.9314	0.8995	0.9173	0.9385	0.9054	0.9255	0.9374	0.92221	0.0128048	92.22±1.28%
Specificity	0.9917	0.9787	0.9894	0.9811	0.9882	0.9799	0.9811	0.9894	0.9894	0.9858	0.98547	0.00480464	98.55±0.48%
Pearson	0.97806	0.973298	0.977404	0.975268	0.977882	0.977474	0.975252	0.978347	0.977668	0.978358	0.976901	0.00170138	0.9769±0.001701
ROC	0.995676	0.993437	0.9942	0.995149	0.993437	0.994622	0.99536	0.994647	0.995909	0.995771	0.994821	0.000912781	0.9948±0.000913
Vector	Therm+Com
Dataset	Dieter's dataset, randomly chosen, cut off=0.5
Sub set	Random0	Random1	Random2	Random3	Random4	Random5	Random6	Random7	Random8	Random9	Mean.	S.D.
Accuracy	0.831	0.8351	0.8268	0.8381	0.831	0.8363	0.8257	0.8345	0.8357	0.8387	0.83329	0.00449974	83.33±0.45%
Sensitivity	0.8109	0.8168	0.7908	0.8168	0.8097	0.8156	0.8073	0.8132	0.8085	0.8262	0.81158	0.00913258	81.16±0.91%
Specificity	0.8511	0.8534	0.8629	0.8593	0.8522	0.857	0.844	0.8558	0.8629	0.8511	0.85497	0.00586668	85.5±0.59%
Pearson	0.839663	0.844947	0.846062	0.841141	0.846509	0.844704	0.837741	0.845505	0.85108	0.846965	0.844432	0.00390759	0.8444±0.003908
ROC	0.915971	0.922376	0.917842	0.921287	0.918797	0.919651	0.915894	0.919685	0.920146	0.923208	0.919486	0.00245829	0.9195±0.002458
Vector	Binary
Dataset	Dieter's dataset, randomly chosen, cut off=0.5
Sub set	Random0	Random1	Random2	Random3	Random4	Random5	Random6	Random7	Random8	Random9	Mean	S.D.
Accuracy	0.9687	0.9592	0.9586	0.9687	0.9574	0.9639	0.9681	0.9574	0.9675	0.9687	0.96382	0.00510268	96.38±0.51%
Sensitivity	0.9433	0.9303	0.9291	0.9444	0.9161	0.9385	0.9492	0.9232	0.9421	0.9385	0.93547	0.0104613	93.55±1.05%
Specificity	0.9941	0.9882	0.9882	0.9929	0.9988	0.9894	0.987	0.9917	0.9929	0.9988	0.9922	0.00420106	99.22±0.42%
Pearson	0.98192	0.981644	0.981745	0.981189	0.982827	0.982315	0.980667	0.98275	0.980802	0.983194	0.981905	0.000866067	0.9819±0.000866
ROC	0.997653	0.996838	0.996821	0.997312	0.996602	0.997006	0.997568	0.99719	0.997506	0.997755	0.997225	0.000396832	0.9972±0.000397
Vector	Therm
Dataset	Dieter's dataset, randomly chosen, cut off=0.5
Sub set	Random0	Random1	Random2	Random3	Random4	Random5	Random6	Random7	Random8	Random9	Mean	S.D.
Accuracy	0.7636	0.7583	0.7535	0.7583	0.7494	0.7677	0.7583	0.7636	0.7524	0.7571	0.75822	0.0056073	75.82±0.56%
Sensitivity	0.7435	0.7388	0.7459	0.7459	0.7258	0.7459	0.7293	0.7435	0.7281	0.7281	0.73748	0.00860372	73.75±0.86%
Specificity	0.7837	0.7778	0.7612	0.7707	0.773	0.7896	0.7872	0.7837	0.7766	0.7861	0.77896	0.0088387	77.9±0.88%
Pearson	0.7288	0.729689	0.724509	0.72496	0.730461	0.733361	0.732168	0.725045	0.730616	0.730226	0.728984	0.00312606	0.7290±0.003126
ROC	0.850538	0.849928	0.843186	0.852348	0.846829	0.855106	0.85067	0.851621	0.846713	0.852979	0.849992	0.00351375	0.8500±0.003514
Vector	Com
Dataset	Dieter's dataset, randomly chosen, cut off=0.5
Sub set	Random0	Random1	Random2	Random3	Random4	Random5	Random6	Random7	Random8	Random9	Mean	S.D.
Accuracy	0.7861	0.789	0.802	0.7955	0.7967	0.7985	0.792	0.7967	0.7985	0.802	0.7957	0.00524764	79.57±0.52%
Sensitivity	0.7482	0.7565	0.76	0.7648	0.7612	0.7636	0.7565	0.7695	0.7494	0.7695	0.75992	0.00740852	75.99±0.74%
Specificity	0.8239	0.8215	0.844	0.8262	0.8322	0.8333	0.8274	0.8239	0.8475	0.8345	0.83144	0.00872649	83.14±0.87%
Pearson	0.750104	0.745823	0.762211	0.746882	0.759193	0.758105	0.747927	0.757928	0.760442	0.752905	0.754152	0.00613482	0.7542±0.006135
ROC	0.873059	0.873923	0.879124	0.876159	0.876733	0.87565	0.869742	0.877115	0.87406	0.875538	0.87511	0.00257939	0.8751±0.002579
Jackknife
Vector	Binary+Com+Therm
Dataset	Dieter's dataset, randomly chosen, cut off=0.5
Sub set	Random0	Random1	Random2	Random3	Random4	Random5	Random6	Random7	Random8	Random9	Mean	S.D.
Accuracy	0.9344	0.9297	0.9374	0.9444	0.9303	0.9273	0.948	0.9261	0.9391	0.9391	0.93558	0.00732132	93.56±0.73%
Sensitivity	0.9007	0.8936	0.8995	0.9208	0.883	0.8818	0.9243	0.8865	0.896	0.9054	0.89916	0.0145504	89.92±1.46%
Specificity	0.9681	0.9657	0.9752	0.9681	0.9775	0.9728	0.9716	0.9657	0.9823	0.9728	0.97198	0.00535222	97.2±0.54%
Pearson	0.973476	0.968872	0.971292	0.969111	0.973099	0.971213	0.970858	0.971434	0.973528	0.973067	0.971595	0.00170264	0.9716±0.001703
ROC	0.988011	0.987267	0.987657	0.988414	0.985968	0.987111	0.989781	0.985445	0.989962	0.990234	0.987985	0.00164258	0.9880±0.001643
Vector	Binary+Therm
Dataset	Dieter's dataset, randomly chosen, cut off=0.5
Sub set	Random0	Random1	Random2	Random3	Random4	Random5	Random6	Random7	Random8	Random9	Mean	S.D.
Accuracy	0.9427	0.9391	0.9379	0.9474	0.9303	0.9326	0.9492	0.9326	0.9444	0.935	0.93912	0.00660081	93.91±0.66%
Sensitivity	0.9054	0.9054	0.9007	0.9243	0.8771	0.8924	0.9255	0.8983	0.9019	0.8924	0.90234	0.0144961	90.23±1.45%
Specificity	0.9799	0.9728	0.9752	0.9704	0.9835	0.9728	0.9728	0.9669	0.987	0.9775	0.97588	0.00614723	97.59±0.61%
Pearson	0.975395	0.972916	0.975023	0.973241	0.978689	0.974323	0.972648	0.973641	0.975831	0.976135	0.974784	0.00184242	0.9748±0.001842
ROC	0.991928	0.990475	0.989425	0.991098	0.989694	0.989563	0.992218	0.988982	0.992802	0.990193	0.990638	0.00131403	0.9906±0.001314
Vector	Binary+Com
Dataset	Dieter's dataset, randomly chosen, cut off=0.5
Sub set	Random0	Random1	Random2	Random3	Random4	Random5	Random6	Random7	Random8	Random9	Mean	S.D.
Accuracy	0.945	0.9403	0.9379	0.9444	0.9344	0.9344	0.9474	0.9303	0.9427	0.9498	0.94066	0.00631932	94.07±0.63%
Sensitivity	0.909	0.9066	0.8972	0.9161	0.8853	0.896	0.9243	0.8853	0.9043	0.9208	0.90449	0.0136618	90.45±1.37%
Specificity	0.9811	0.974	0.9787	0.9728	0.9835	0.9728	0.9704	0.9752	0.9811	0.9787	0.97683	0.00437723	97.68±0.44%
Pearson	0.97604	0.971553	0.974776	0.97284	0.976341	0.97499	0.973305	0.975772	0.975357	0.976957	0.974793	0.00171514	0.9748±0.001715
ROC	0.991824	0.989622	0.988388	0.990769	0.989693	0.989277	0.991755	0.988694	0.991498	0.993257	0.990478	0.00158589	0.9905±0.001586
Vector	Therm+Com
Dataset	Dieter's dataset, randomly chosen, cut off=0.5
Sub set	Random0	Random1	Random2	Random3	Random4	Random5	Random6	Random7	Random8	Random9	Mean	S.D.
Accuracy	0.818	0.8239	0.8144	0.828	0.8197	0.8292	0.8174	0.8245	0.8191	0.8304	0.82246	0.00552534	82.25±0.55%
Sensitivity	0.7931	0.8002	0.7778	0.8073	0.7943	0.8073	0.7991	0.8014	0.7872	0.8144	0.79821	0.0106536	79.82±1.07%
Specificity	0.8428	0.8475	0.8511	0.8487	0.8452	0.8511	0.8357	0.8475	0.8511	0.8463	0.8467	0.00473732	84.67±0.47%
Pearson	0.829805	0.839036	0.836461	0.831054	0.836313	0.837166	0.832185	0.837304	0.838896	0.839299	0.835752	0.00347437	0.8358±0.003474
ROC	0.904137	0.91525	0.906073	0.909744	0.906495	0.910578	0.909439	0.910079	0.905748	0.914374	0.909192	0.00366736	0.9092±0.003667
Vector	Binary
Dataset	Dieter's dataset, randomly chosen, cut off=0.5
Sub set	Random0	Random1	Random2	Random3	Random4	Random5	Random6	Random7	Random8	Random9	Mean	S.D.
Accuracy	0.9545	0.9433	0.9486	0.9545	0.9456	0.9509	0.9592	0.9391	0.9545	0.958	0.95082	0.0065701	95.08±0.66%
Sensitivity	0.9184	0.9078	0.9113	0.9255	0.896	0.9196	0.9326	0.8972	0.922	0.922	0.91524	0.0119885	91.52±1.20%
Specificity	0.9905	0.9787	0.9858	0.9835	0.9953	0.9823	0.9858	0.9811	0.987	0.9941	0.98641	0.00546696	98.64±0.55%
Pearson	0.980354	0.979621	0.980104	0.979695	0.981542	0.980821	0.979501	0.981372	0.979293	0.982005	0.980431	0.000955668	0.9804±0.000956
ROC	0.994573	0.992278	0.992688	0.994413	0.992901	0.993924	0.995372	0.994185	0.994359	0.995583	0.994028	0.00110284	0.9940±0.001103
Vector	Therm
Dataset	Dieter's dataset, randomly chosen, cut off=0.5
Sub set	Random0	Random1	Random2	Random3	Random4	Random5	Random6	Random7	Random8	Random9	Mean	S.D.
Accuracy	0.7571	0.7482	0.7435	0.7535	0.7429	0.7571	0.7476	0.7559	0.7459	0.7453	0.7497	0.00565233	74.97±0.57%
Sensitivity	0.7364	0.7258	0.7376	0.7411	0.721	0.7329	0.7222	0.734	0.7187	0.7128	0.72825	0.00942057	72.83±0.94%
Specificity	0.7778	0.7707	0.7494	0.766	0.7648	0.7813	0.773	0.7778	0.773	0.7778	0.77116	0.00932526	77.12±0.93%
Pearson	0.723326	0.720909	0.715851	0.720123	0.721692	0.725912	0.722102	0.71648	0.723357	0.720906	0.721066	0.00306363	0.7211±0.003064
ROC	0.844799	0.840678	0.834589	0.847452	0.837637	0.847456	0.840621	0.842584	0.839373	0.843529	0.841872	0.00414119	0.8419±0.004141
Vector	Com
Dataset	Dieter's dataset, randomly chosen, cut off=0.5
Sub set	Random0	Random1	Random2	Random3	Random4	Random5	Random6	Random7	Random8	Random9	Mean	S.D.
Accuracy	0.7807	0.7855	0.7991	0.789	0.7937	0.7937	0.7825	0.7896	0.7908	0.7926	0.78972	0.00558725	78.97±0.56%
Sensitivity	0.7435	0.7518	0.7565	0.7589	0.7589	0.7589	0.7482	0.7636	0.7447	0.7589	0.75439	0.00689725	75.44±0.69%
Specificity	0.818	0.8191	0.8416	0.8191	0.8286	0.8286	0.8168	0.8156	0.8369	0.8262	0.82505	0.00893635	82.51±0.89%
Pearson	0.7431	0.73889	0.756672	0.742012	0.754801	0.750344	0.741057	0.751203	0.752536	0.745205	0.747582	0.0062797	0.7476±0.00628
ROC	0.86636	0.867749	0.874028	0.871734	0.872571	0.868186	0.862958	0.870611	0.866735	0.868592	0.868952	0.0033179	0.8690±0.003318

## Sheet: Dieter's dataset, cut off=0.6
Self-Consistency
Vector	Binary+Com+Therm	Binary+Therm	Binary+Com	Therm+Com	Binary	Therm	Com
Dataset	Dieter's dataset, whole data, cut off=0.6, positive:1180, negative:1251
Accuracy	0.9597	0.9696	0.9696	0.847	0.9741	0.7684	0.8054
Sensitivity	0.9559	0.9695	0.9661	0.8322	0.9712	0.7407	0.8008
Specificity	0.9632	0.9696	0.9728	0.8609	0.9768	0.7946	0.8098
Pearson	0.974952	0.9797	0.978713	0.85316	0.983139	0.725585	0.766258
ROC	0.994625	0.996908	0.996165	0.930079	0.99801	0.850931	0.889177
Jackknife
Vector	Binary+Com+Therm	Binary+Therm	Binary+Com	Therm+Com	Binary	Therm	Com
Dataset	Dieter's dataset, whole data, cut off=0.6, positive:1180, negative:1251
Accuracy	0.9465	0.9601	0.958	0.8383	0.9671	0.7631	0.8009
Sensitivity	0.9432	0.9619	0.9542	0.8237	0.9661	0.7339	0.7966
Specificity	0.9496	0.9584	0.9616	0.8521	0.968	0.7906	0.805
Pearson	0.973547	0.978597	0.977498	0.846884	0.982496	0.718078	0.761879
ROC	0.991242	0.994732	0.993701	0.922306	0.996658	0.843604	0.884981

## Sheet: Dieter's dataset, cut off=0.7
Self-Consistency
Vector	Binary+Com+Therm	Binary+Therm	Binary+Com	Therm+Com	Binary	Therm	Com
Dataset	Dieter's dataset, whole data, cut off=0.7, positive:734, negative:1697
Accuracy	0.9626	0.9646	0.9622	0.8659	0.9696	0.7914	0.8231
Sensitivity	0.8992	0.9074	0.9033	0.6948	0.9251	0.4946	0.5899
Specificity	0.99	0.9894	0.9876	0.9399	0.9888	0.9199	0.924
Pearson	0.973443	0.975704	0.975563	0.854809	0.981043	0.724458	0.741924
ROC	0.994566	0.995777	0.995457	0.934596	0.997517	0.847592	0.885934
Jackknife
Vector	Binary+Com+Therm	Binary+Therm	Binary+Com	Therm+Com	Binary	Therm	Com
Dataset	Dieter's dataset, whole data, cut off=0.7, positive:734, negative:1697
Accuracy	0.9478	0.949	0.9486	0.8597	0.9613	0.7869	0.8165
Sensitivity	0.8651	0.8787	0.8719	0.6798	0.9114	0.4864	0.579
Specificity	0.9835	0.9794	0.9817	0.9375	0.9829	0.9169	0.9193
Pearson	0.972624	0.975203	0.974895	0.852167	0.98081	0.718887	0.737663
ROC	0.989908	0.992202	0.991333	0.930172	0.995233	0.841086	0.880926
Self-Consistency
Vector	Binary+Com+Therm
Dataset	Dieter's dataset, randomly chosen, cut off=0.7
Sub set	Random0	Random1	Random2	Random3	Random4	Random5	Random6	Random7	Random8	Random9	Mean	S.D.
Accuracy	0.9544	0.9455	0.9448	0.9523	0.9441	0.9523	0.9482	0.9435	0.9496	0.9441	0.94788	0.00404909	94.79±0.40%
Sensitivity	0.9823	0.9796	0.9877	0.9864	0.9823	0.9837	0.9864	0.9864	0.9864	0.9782	0.98394	0.00325856	98.39±0.33%
Specificity	0.9264	0.9114	0.9019	0.9183	0.906	0.921	0.9101	0.9005	0.9128	0.9101	0.91185	0.00820775	91.19±0.82%
Pearson	0.964805	0.967271	0.969063	0.966375	0.96388	0.968631	0.967625	0.968361	0.968095	0.966992	0.96711	0.0016753	0.9671±0.001675
ROC	0.99389	0.992618	0.994213	0.994534	0.993607	0.995378	0.994263	0.993949	0.994079	0.993481	0.994001	0.000718948	0.9940±0.000719
Vector	Binary+Therm
Dataset	Dieter's dataset, randomly chosen, cut off=0.7
Sub set	Random0	Random1	Random2	Random3	Random4	Random5	Random6	Random7	Random8	Random9	Mean	S.D.
Accuracy	0.9584	0.9557	0.953	0.9605	0.953	0.9659	0.9646	0.953	0.9632	0.9584	0.95857	0.00490602	95.86±0.49%
Sensitivity	0.9946	0.9864	0.9905	0.9905	0.9877	0.9905	0.9837	0.9918	0.9959	0.9864	0.9898	0.0038073	98.98±0.38%
Specificity	0.9223	0.9251	0.9155	0.9305	0.9183	0.9414	0.9455	0.9142	0.9305	0.9305	0.92738	0.0104477	92.74±1.04%
Pearson	0.97092	0.970154	0.969982	0.972654	0.966681	0.968819	0.970056	0.972224	0.973582	0.969173	0.970424	0.00202736	0.9704±0.002027
ROC	0.996705	0.993667	0.994998	0.996135	0.995382	0.996297	0.995902	0.995827	0.996416	0.994836	0.995617	0.000914719	0.9956±0.000915
Vector	Binary+Com
Dataset	Dieter's dataset, randomly chosen, cut off=0.7
Sub set	Random0	Random1	Random2	Random3	Random4	Random5	Random6	Random7	Random8	Random9	Mean	S.D.
Accuracy	0.9516	0.9475	0.9482	0.953	0.9475	0.9591	0.951	0.9421	0.9557	0.9469	0.95026	0.00488699	95.03±0.49%
Sensitivity	0.9905	0.9809	0.9918	0.9877	0.9809	0.9932	0.9877	0.9877	0.9864	0.9877	0.98745	0.00406127	98.75±0.41%
Specificity	0.9128	0.9142	0.9046	0.9183	0.9142	0.9251	0.9142	0.8965	0.9251	0.906	0.9131	0.00892549	91.31±0.89%
Pearson	0.969543	0.970026	0.969092	0.968797	0.966504	0.971603	0.969436	0.971045	0.97193	0.969611	0.969759	0.00156279	0.9698±0.001563
ROC	0.995157	0.993405	0.993843	0.994339	0.993836	0.996028	0.99373	0.9943	0.995543	0.993314	0.99435	0.000928874	0.9944±0.000929
Vector	Therm+Com
Dataset	Dieter's dataset, randomly chosen, cut off=0.7
Sub set	Random0	Random1	Random2	Random3	Random4	Random5	Random6	Random7	Random8	Random9	Mean	S.D.
Accuracy	0.859	0.8556	0.8597	0.8515	0.8604	0.8522	0.842	0.8535	0.859	0.8454	0.85383	0.0062665	85.38±0.63%
Sensitivity	0.8842	0.8869	0.8842	0.8842	0.8801	0.8719	0.876	0.8856	0.8896	0.8651	0.88078	0.00761283	88.08±0.76%
Specificity	0.8338	0.8243	0.8351	0.8188	0.8406	0.8324	0.8079	0.8215	0.8283	0.8256	0.82683	0.00942173	82.68±0.94%
Pearson	0.851788	0.855347	0.848477	0.84464	0.845554	0.851646	0.854552	0.851191	0.851672	0.841583	0.849645	0.0044701	0.8496±0.00447
ROC	0.931667	0.930204	0.931711	0.932834	0.935325	0.93206	0.925048	0.927526	0.9335	0.925456	0.930533	0.00344944	0.9305±0.003449
Vector	Binary
Dataset	Dieter's dataset, randomly chosen, cut off=0.7
Sub set	Random0	Random1	Random2	Random3	Random4	Random5	Random6	Random7	Random8	Random9	Mean	S.D.
Accuracy	0.9625	0.9625	0.9605	0.9659	0.9605	0.9673	0.9625	0.9516	0.9653	0.9564	0.9615	0.00467214	96.15±0.47%
Sensitivity	0.9959	0.9946	0.9932	0.9946	0.9918	0.9918	0.9891	0.9932	0.9946	0.9905	0.99293	0.0021203	99.29±0.21%
Specificity	0.9292	0.9305	0.9278	0.9373	0.9292	0.9428	0.936	0.9101	0.936	0.9223	0.93012	0.0091327	93.01±0.91%
Pearson	0.976439	0.977898	0.976846	0.978114	0.975514	0.975208	0.975714	0.977182	0.977618	0.975882	0.976641	0.00104539	0.9766±0.001045
ROC	0.997984	0.99636	0.996783	0.997431	0.99726	0.997869	0.997646	0.997487	0.997426	0.996405	0.997265	0.000569733	0.9973±0.00057
Vector	Therm
Dataset	Dieter's dataset, randomly chosen, cut off=0.7
Sub set	Random0	Random1	Random2	Random3	Random4	Random5	Random6	Random7	Random8	Random9	Mean	S.D.
Accuracy	0.7752	0.7813	0.7636	0.7698	0.7759	0.7766	0.7568	0.7759	0.7793	0.7718	0.77262	0.00748507	77.26±0.75%
Sensitivity	0.7888	0.7766	0.782	0.7711	0.7834	0.7834	0.7793	0.7902	0.7725	0.7629	0.77902	0.0084256	77.90±0.84%
Specificity	0.7616	0.7861	0.7452	0.7684	0.7684	0.7698	0.7343	0.7616	0.7861	0.7807	0.76622	0.0167526	76.62±1.68%
Pearson	0.73057	0.728529	0.712225	0.716735	0.71682	0.727229	0.721124	0.717344	0.721068	0.698192	0.718984	0.00938475	0.7190±0.009385
ROC	0.852677	0.852365	0.841483	0.845017	0.853466	0.85009	0.838808	0.843632	0.849457	0.837821	0.846482	0.00589537	0.8465±0.005895
Vector	Com
Dataset	Dieter's dataset, randomly chosen, cut off=0.7
Sub set	Random0	Random1	Random2	Random3	Random4	Random5	Random6	Random7	Random8	Random9	Mean	S.D.
Accuracy	0.8079	0.8106	0.8099	0.8215	0.829	0.814	0.799	0.8086	0.8154	0.797	0.81129	0.00953653	81.13±0.95%
Sensitivity	0.8624	0.8542	0.8501	0.8556	0.8583	0.8597	0.8365	0.846	0.8569	0.8447	0.85244	0.00802886	85.24±0.80%
Specificity	0.7534	0.767	0.7698	0.7875	0.7997	0.7684	0.7616	0.7711	0.7738	0.7493	0.77016	0.0148696	77.02±1.49%
Pearson	0.766061	0.768825	0.760269	0.769806	0.768101	0.775132	0.768642	0.758733	0.768524	0.758412	0.76625	0.00543883	0.7663±0.005439
ROC	0.886201	0.889781	0.893164	0.899158	0.903363	0.891309	0.879744	0.887978	0.894167	0.882855	0.890772	0.00715192	0.8908±0.007152
Jackknife
Vector	Binary+Com+Therm
Dataset	Dieter's dataset, randomly chosen, cut off=0.7
Dataset	Random0	Random1	Random2	Random3	Random4	Random5	Random6	Random7	Random8	Random9	Mean	S.D.
Accuracy	0.9285	0.9305	0.936	0.936	0.9326	0.9387	0.9319	0.9278	0.9414	0.9326	0.9336	0.00437823	93.36±0.44%
Sensitivity	0.97	0.9728	0.9796	0.9755	0.9782	0.9782	0.9768	0.9796	0.9823	0.9687	0.97617	0.00441489	97.62±0.44%
Specificity	0.8869	0.8883	0.8924	0.8965	0.8869	0.8992	0.8869	0.876	0.9005	0.8965	0.89101	0.00747343	89.10±0.75%
Pearson	0.96161	0.965414	0.967002	0.964164	0.961499	0.966809	0.965708	0.96646	0.966685	0.964882	0.965023	0.00203814	0.9650±0.002038
ROC	0.985775	0.986684	0.988317	0.988941	0.987781	0.990701	0.988733	0.988056	0.990198	0.987339	0.988253	0.0014975	0.9883±0.001498
Vector	Binary+Therm
Dataset	Dieter's dataset, randomly chosen, cut off=0.7
Dataset	Random0	Random1	Random2	Random3	Random4	Random5	Random6	Random7	Random8	Random9	Mean	S.D.
Accuracy	0.9414	0.9394	0.9441	0.9435	0.9401	0.9435	0.9489	0.9353	0.9475	0.9421	0.94258	0.00393045	94.26±0.39%
Sensitivity	0.9891	0.9741	0.9864	0.9796	0.9796	0.97	0.9796	0.985	0.9891	0.9768	0.98093	0.00639845	98.09±0.64%
Specificity	0.8937	0.9046	0.9019	0.9074	0.9005	0.9169	0.9183	0.8856	0.906	0.9074	0.90423	0.00977048	90.42±0.98%
Pearson	0.969114	0.96853	0.968808	0.970767	0.964581	0.966799	0.969095	0.970629	0.972011	0.9678	0.968813	0.00212358	0.9688±0.002124
ROC	0.991729	0.988291	0.990669	0.991148	0.989422	0.991065	0.993032	0.990101	0.992136	0.990318	0.990791	0.00136414	0.9908±0.001364
Vector	Binary+Com
Dataset	Dieter's dataset, randomly chosen, cut off=0.7
Dataset	Random0	Random1	Random2	Random3	Random4	Random5	Random6	Random7	Random8	Random9	Mean	S.D.
Accuracy	0.923	0.938	0.9237	0.9319	0.936	0.9428	0.9298	0.9271	0.9319	0.9292	0.93134	0.00624397	93.13±0.62%
Sensitivity	0.9714	0.9768	0.9741	0.9714	0.9768	0.9877	0.9755	0.9768	0.9755	0.9755	0.97615	0.00453707	97.62±0.45%
Specificity	0.8747	0.8992	0.8733	0.8924	0.8951	0.8978	0.8842	0.8774	0.8883	0.8828	0.88652	0.0095234	88.65±0.95%
Pearson	0.967028	0.968593	0.966587	0.966265	0.964678	0.969651	0.96741	0.969371	0.969897	0.967305	0.967678	0.00167805	0.9677±0.001678
ROC	0.98824	0.988795	0.986257	0.987911	0.98929	0.991157	0.987339	0.98854	0.990344	0.985489	0.988336	0.00172457	0.9883±0.001725
Vector	Therm+Com
Dataset	Dieter's dataset, randomly chosen, cut off=0.7
Dataset	Random0	Random1	Random2	Random3	Random4	Random5	Random6	Random7	Random8	Random9	Mean	S.D.
Accuracy	0.8454	0.844	0.8495	0.8433	0.8508	0.8392	0.8236	0.8358	0.8535	0.8317	0.84168	0.0092682	84.17±0.93%
Sensitivity	0.8692	0.8733	0.876	0.8733	0.8692	0.8597	0.8583	0.8692	0.8869	0.8515	0.86866	0.0100697	86.87±1.01%
Specificity	0.8215	0.8147	0.8229	0.8134	0.8324	0.8188	0.7888	0.8025	0.8202	0.812	0.81472	0.0120299	81.47±1.20%
Pearson	0.844492	0.847585	0.84106	0.836927	0.837837	0.842498	0.844902	0.843048	0.846696	0.832233	0.841728	0.00480553	0.8417±0.004806
ROC	0.922134	0.920333	0.92203	0.923353	0.926323	0.920214	0.911422	0.916556	0.927297	0.913824	0.920349	0.00511726	0.9203±0.005117
Vector	Binary
Dataset	Dieter's dataset, randomly chosen, cut off=0.7
Dataset	Random0	Random1	Random2	Random3	Random4	Random5	Random6	Random7	Random8	Random9	Mean	S.D.
Accuracy	0.9455	0.953	0.9455	0.951	0.9496	0.9544	0.9503	0.9353	0.9544	0.9462	0.94852	0.00575515	94.85±0.58%
Sensitivity	0.9905	0.9891	0.9905	0.9905	0.9864	0.985	0.9809	0.9891	0.9905	0.9891	0.98816	0.00316832	98.82±0.32%
Specificity	0.9005	0.9169	0.9005	0.9114	0.9128	0.9237	0.9196	0.8815	0.9183	0.9033	0.90885	0.0126076	90.89±1.26%
Pearson	0.974998	0.977016	0.975777	0.976932	0.974891	0.974145	0.974717	0.975735	0.977014	0.975051	0.975628	0.00104789	0.9756±0.001048
ROC	0.993546	0.992366	0.992717	0.993613	0.99474	0.994649	0.994103	0.991646	0.995247	0.992602	0.993523	0.00117505	0.9935±0.001175
Vector	Therm
Dataset	Dieter's dataset, randomly chosen, cut off=0.7
Dataset	Random0	Random1	Random2	Random3	Random4	Random5	Random6	Random7	Random8	Random9	Mean	S.D.
Accuracy	0.7704	0.7745	0.7527	0.7609	0.7643	0.7657	0.7486	0.7616	0.7698	0.7629	0.76314	0.00790122	76.31±0.19%
Sensitivity	0.7807	0.767	0.7684	0.7602	0.7698	0.7738	0.7725	0.7738	0.7629	0.7561	0.76852	0.00729517	76.85±0.73%
Specificity	0.7602	0.782	0.7371	0.7616	0.7589	0.7575	0.7248	0.7493	0.7766	0.7698	0.75778	0.0173023	75.78±1.73%
Pearson	0.722401	0.72123	0.699822	0.708283	0.706577	0.717713	0.710122	0.70645	0.714244	0.689193	0.709604	0.0101085	0.7096±0.01011
ROC	0.84477	0.845297	0.829143	0.836603	0.843404	0.840219	0.827367	0.832494	0.842496	0.82926	0.837105	0.00703624	0.8371±0.007036
Vector	Com
Dataset	Dieter's dataset, randomly chosen, cut off=0.7
Dataset	Random0	Random1	Random2	Random3	Random4	Random5	Random6	Random7	Random8	Random9	Mean	S.D.
Accuracy	0.799	0.8038	0.8011	0.8127	0.8195	0.8045	0.7936	0.7929	0.8106	0.7909	0.80286	0.00932847	80.29±0.93%
Sensitivity	0.8529	0.846	0.8351	0.846	0.8447	0.8529	0.8297	0.8297	0.8515	0.8365	0.8425	0.00909884	84.25±0.91%
Specificity	0.7452	0.7616	0.767	0.7793	0.7943	0.7561	0.7575	0.7561	0.7698	0.7452	0.76321	0.0151595	76.32±1.52%
Pearson	0.756651	0.76185	0.750051	0.76126	0.762256	0.768843	0.762855	0.747927	0.763737	0.75301	0.758844	0.00668226	0.7588±0.006682
ROC	0.87661	0.882591	0.882771	0.891376	0.897828	0.884943	0.873163	0.876842	0.88939	0.877451	0.883296	0.00774778	0.8833±0.007748
