# Supplementary material for: Demonstration of two novel methods for predicting functional siRNA efficiency
Source: BMC Bioinformatics. 2006 May 29;7:271. doi: 10.1186/1471-2105-7-271 (PMC1524998; doi:10.1186/1471-2105-7-271)
Supplement: Additional File 4 — Comparison results between our methods and Dieter's method. [file 1471-2105-7-271-S4.xls]

## Sheet: Brief
SVM,Cut0.5
Pearson	All(249)	All human(198)	hE2(139)	Rodent(51)
All(2182)	0.98053	0.981216	0.97921	0.968096
All human(1744)	0.972698	0.974775	0.97256	0.954646
Human E2s(1229)	0.963071	0.9644	0.961214	0.943618
Rodent(438)	0.877239	0.873367	0.862152	0.888175
Random all(1091)	0.959299	0.959248	0.956127	0.949188
Random all(727)	0.947095	0.950689	0.946878	0.921125
Random all(545)	0.922486	0.923622	0.917892	0.905867
Random all(218)	0.843342	0.852969	0.840583	0.779396
All-19	0.9514
All human-19	0.9466
Rodent-19	0.8242
SVM,Cut0.6
Pearson	All(249)	All human(198)	hE2(139)	Rodent(51)
All(2182)	0.977083	0.97689	0.974301	0.971318
All human(1744)	0.972145	0.972176	0.968941	0.963858
Human E2s(1229)	0.965314	0.964381	0.960462	0.959311
Rodent(438)	0.905693	0.907742	0.89539	0.880624
Random all(1091)	0.966026	0.9673	0.965068	0.951002
Random all(727)	0.934306	0.936948	0.938705	0.912512
Random all(545)	0.924872	0.925183	0.92057	0.915407
Random all(218)	0.850193	0.864476	0.857017	0.771268
All-19	0.9436
All human-19	0.9387
Rodent-19	0.8487
SVM,Cut0.7
Pearson	All(249)	All human(198)	hE2(139)	Rodent(51)
All(2182)	0.977888	0.978433	0.97735	0.963941
All human(1744)	0.97351	0.974108	0.972636	0.958619
Human E2s(1229)	0.962002	0.963562	0.96382	0.939056
Rodent(438)	0.894908	0.896814	0.895554	0.879352
Random all(1091)	0.955098	0.961033	0.958002	0.914784
Random all(727)	0.941867	0.939311	0.934883	0.936223
Random all(545)	0.907155	0.907165	0.912794	0.887253
Random all(218)	0.816283	0.822862	0.809965	0.763334
All-19	0.9439
All human-19	0.9375
Rodent-19	0.842
SeqSta,Cut0.5
Pearson	All(249)	All human(198)	hE2(139)	Rodent(51)
All(2182)	0.840474	0.855638	0.840556	0.776193
All human(1744)	0.820826	0.835938	0.826292	0.751044
Human E2s(1229)	0.782574	0.796408	0.804721	0.702633
Rodent(438)	0.664974	0.643334	0.625299	0.749043
Random all(1091)	0.834501	0.843864	0.833649	0.788282
Random all(727)	0.814085	0.817118	0.799461	0.793446
Random all(545)	0.812513	0.824219	0.819156	0.758576
Random all(218)	0.725541	0.709668	0.687835	0.776365
All-19	0.8304
All human-19	0.8035
Rodent-19	0.6953
SeqSta,Cut0.6
Pearson	All(249)	All human(198)	hE2(139)	Rodent(51)
All(2182)	0.85622	0.855687	0.845228	0.85198
All human(1744)	0.810413	0.810573	0.800705	0.800788
Human E2s(1229)	0.729431	0.729398	0.735251	0.725683
Rodent(438)	0.776075	0.768751	0.760832	0.791245
Random all(1091)	0.863166	0.861895	0.847152	0.864375
Random all(727)	0.795342	0.802342	0.783028	0.752311
Random all(545)	0.781196	0.778512	0.767946	0.774808
Random all(218)	0.70165	0.694113	0.668112	0.72916
All-19	0.8224
All human-19	0.7809
Rodent-19	0.7097
SeqSta,Cut0.7
Pearson	All(249)	All human(198)	hE2(139)	Rodent(51)
All(2182)	0.752956	0.749922	0.745091	0.82461
All human(1744)	0.714389	0.713177	0.711259	0.763923
Human E2s(1229)	0.628904	0.627997	0.641713	0.725781
Rodent(438)	0.727602	0.72351	0.714213	0.730215
Random all(1091)	0.752837	0.754444	0.751848	0.832385
Random all(727)	0.676248	0.681859	0.651394	0.638098
Random all(545)	0.687002	0.67976	0.68545	0.714173
Random all(218)	0.402762	0.388564	0.367685	0.638892
All-19	0.6959
All human-19	0.6486
Rodent-19	0.6332

## Sheet: SeqSta
SeqSta, cut off=0.5							SeqSta, cut off=0.6							SeqSta cut off =0.7
	All249	Allhuman198	hE2139	Rodent51				All249	Allhuman198	hE2139	Rodent51				All249	Allhuman198	hE2139	Rodent51
All2182	0.9277	0.9293	0.9568	0.9216	Accuracy		All2182	0.9116	0.9091	0.9065	0.9216	Accuracy		All2182	0.9076	0.8889	0.8633	0.9804	Accuracy
	0.8981	0.8992	0.9479	0.8929	Sensitivity			0.9055	0.9065	0.9268	0.9	Sensitivity			0.9432	0.9342	0.9286	1	Sensitivity
	0.9783	0.9855	0.9767	0.9565	Specificity			0.918	0.9121	0.8772	0.9355	Specificity			0.8882	0.8607	0.8193	0.9744	Specificity
	0.840474	0.855638	0.840556	0.776193	Pearson			0.85622	0.855687	0.845228	0.85198	Pearson			0.752956	0.749922	0.745091	0.82461	Pearson
	0.980269	0.978879	0.982316	0.98913	ROC			0.979476	0.980795	0.978819	0.980645	ROC			0.970779	0.966027	0.964501	1	ROC
Allhuman1744	0.9076	0.9091	0.9353	0.902	Accuracy		Allhuman1744	0.8916	0.8889	0.8777	0.902	Accuracy		Allhuman1744	0.8956	0.8788	0.8561	0.9608	Accuracy
	0.8662	0.8682	0.9167	0.8571	Sensitivity			0.8819	0.8785	0.8902	0.9	Sensitivity			0.9205	0.9079	0.9107	1	Sensitivity
	0.9783	0.9855	0.9767	0.9565	Specificity			0.9016	0.9011	0.8596	0.9032	Specificity			0.882	0.8607	0.8193	0.9487	Specificity
	0.820826	0.835938	0.826292	0.751044	Pearson			0.810413	0.810573	0.800705	0.800788	Pearson			0.714389	0.713177	0.711259	0.763923	Pearson
	0.969607	0.969217	0.972626	0.979814	ROC			0.975539	0.9772	0.97668	0.977419	ROC			0.969862	0.96387	0.962349	1	ROC
HumanE2s1229	0.9076	0.9141	0.9353	0.8824	Accuracy		HumanE2s1229	0.9036	0.9091	0.9065	0.8824	Accuracy		HumanE2s1229	0.8996	0.8838	0.8705	0.9608	Accuracy
	0.8726	0.876	0.9167	0.8571	Sensitivity			0.8976	0.8972	0.9146	0.9	Sensitivity			0.8977	0.8816	0.8929	1	Sensitivity
	0.9674	0.9855	0.9767	0.913	Specificity			0.9098	0.9231	0.8947	0.871	Specificity			0.9006	0.8852	0.8554	0.9487	Specificity
	0.782574	0.796408	0.804721	0.702633	Pearson			0.729431	0.729398	0.735251	0.725683	Pearson			0.628904	0.627997	0.641713	0.725781	Pearson
	0.966768	0.969442	0.977955	0.958075	ROC			0.971473	0.972271	0.979461	0.967742	ROC			0.967391	0.961713	0.964501	1	ROC
Rodent438	0.8795	0.8939	0.9209	0.8235	Accuracy		Rodent438	0.8996	0.899	0.8921	0.902	Accuracy		Rodent438	0.8755	0.8687	0.8633	0.902	Accuracy
	0.9108	0.9302	0.9479	0.8214	Sensitivity			0.9213	0.9252	0.9268	0.9	Sensitivity			0.875	0.8947	0.9286	0.75	Sensitivity
	0.8261	0.8261	0.8605	0.8261	Specificity			0.877	0.8681	0.8421	0.9032	Specificity			0.8758	0.8525	0.8193	0.9487	Specificity
	0.664974	0.643334	0.625299	0.749043	Pearson			0.776075	0.768751	0.760832	0.791245	Pearson			0.727602	0.72351	0.714213	0.730215	Pearson
	0.94856	0.954612	0.968266	0.927019	ROC			0.958177	0.961179	0.95614	0.945161	ROC			0.929701	0.923965	0.923838	0.948718	ROC
Random1091	0.9157	0.9091	0.9281	0.9412	Accuracy		Random1091	0.8996	0.9091	0.9137	0.8627	Accuracy		Random1091	0.8956	0.8737	0.8561	0.9804	Accuracy
	0.879	0.8682	0.9062	0.9286	Sensitivity			0.8819	0.8879	0.9024	0.85	Sensitivity			0.9318	0.9211	0.9464	1	Sensitivity
	0.9783	0.9855	0.9767	0.9565	Specificity			0.918	0.9341	0.9298	0.871	Specificity			0.8758	0.8443	0.7952	0.9744	Specificity
	0.834501	0.843864	0.833649	0.788282	Pearson			0.863166	0.861895	0.847152	0.864375	Pearson			0.752837	0.754444	0.751848	0.832385	Pearson
	0.977984	0.975171	0.982074	0.98913	ROC			0.97825	0.981308	0.979247	0.96129	ROC			0.969297	0.964193	0.965146	1	ROC
Random727	0.8996	0.899	0.9065	0.902	Accuracy		Random727	0.8996	0.904	0.8993	0.8824	Accuracy		Random727	0.8795	0.8636	0.8417	0.9412	Accuracy
	0.8854	0.8837	0.9167	0.8929	Sensitivity			0.8661	0.8785	0.8902	0.8	Sensitivity			0.8636	0.8421	0.8393	1	Sensitivity
	0.9239	0.9275	0.8837	0.913	Specificity			0.9344	0.9341	0.9123	0.9355	Specificity			0.8882	0.877	0.8434	0.9231	Specificity
	0.814085	0.817118	0.799461	0.793446	Pearson			0.795342	0.802342	0.783028	0.752311	Pearson			0.676248	0.681859	0.651394	0.638098	Pearson
	0.960329	0.963487	0.964874	0.950311	ROC			0.968439	0.970525	0.96748	0.95	ROC			0.958569	0.951575	0.942126	0.99359	ROC
Random545	0.8675	0.8687	0.9137	0.8627	Accuracy		Random545	0.8755	0.8838	0.8849	0.8431	Accuracy		Random545	0.8876	0.8788	0.8633	0.9216	Accuracy
	0.828	0.8372	0.8958	0.7857	Sensitivity			0.8425	0.8505	0.8537	0.8	Sensitivity			0.8523	0.8421	0.8571	0.9167	Sensitivity
	0.9348	0.9275	0.9535	0.9565	Specificity			0.9098	0.9231	0.9298	0.871	Specificity			0.9068	0.9016	0.8675	0.9231	Specificity
	0.812513	0.824219	0.819156	0.758576	Pearson			0.781196	0.778512	0.767946	0.774808	Pearson			0.687002	0.67976	0.68545	0.714173	Pearson
	0.940252	0.940231	0.95155	0.940994	ROC			0.948883	0.948033	0.953359	0.954839	ROC			0.932242	0.922131	0.915017	0.982906	ROC
Random218	0.8394	0.8333	0.8273	0.8627	Accuracy		Random218	0.8474	0.8485	0.8417	0.8431	Accuracy		Random218	0.8394	0.8384	0.8058	0.8431	Accuracy
	0.8153	0.8217	0.8229	0.7857	Sensitivity			0.8189	0.8318	0.8293	0.75	Sensitivity			0.7727	0.7763	0.7679	0.75	Sensitivity
	0.8804	0.8551	0.8372	0.9565	Specificity			0.877	0.8681	0.8596	0.9032	Specificity			0.8758	0.877	0.8313	0.8718	Specificity
	0.725541	0.709668	0.687835	0.776365	Pearson			0.70165	0.694113	0.668112	0.72916	Pearson			0.402762	0.388564	0.367685	0.638892	Pearson
	0.924744	0.920458	0.903828	0.93323	ROC			0.933587	0.937044	0.928541	0.912903	ROC			0.901468	0.896786	0.873279	0.916667	ROC
All 19	0.8956				Accuracy		All 19	0.8635				Accuracy		All 19	0.8956				Accuracy
	0.8726				Sensitivity			0.8346				Sensitivity			0.9091				Sensitivity
	0.9348				Specificity			0.8934				Specificity			0.8882				Specificity
	0.8304				Pearson			0.8224				Pearson			0.6959				Pearson
	0.9672				ROC			0.962				ROC			0.9589				ROC
All human 19	0.8835				Accuracy		All human 19	0.8594				Accuracy		All human 19	0.8876				Accuracy
	0.8599				Sensitivity			0.8189				Sensitivity			0.9091				Sensitivity
	0.9239				Specificity			0.9016				Specificity			0.8758				Specificity
	0.8035				Pearson			0.7809				Pearson			0.6486				Pearson
	0.9592				ROC			0.9562				ROC			0.9604				ROC
Rodent 19	0.8635				Accuracy		Rodent 19	0.8514				Accuracy		Rodent 19	0.8554				Accuracy
	0.8917				Sensitivity			0.8583				Sensitivity			0.8523				Sensitivity
	0.8152				Specificity			0.8443				Specificity			0.8571				Specificity
	0.6953				Pearson			0.7097				Pearson			0.6332				Pearson
	0.9212				ROC			0.9295				ROC			0.9176				ROC

## Sheet: SVM
SVM, cut off=0.5							SVM, cut off=0.6							SVM, cut off=0.7
	All249	Allhuman198	hE2139	Rodent51				All249	Allhuman198	hE2139	Rodent51				All249	Allhuman198	hE2139	Rodent51
All2182	0.9598	0.9596	0.9712	0.9216	Accuracy		All2182	0.9518	0.9646	0.9424	0.8824	Accuracy		All2182	0.944	0.9347	0.9137	0.9804	Accuracy
	0.9745	0.9612	0.9688	1	Sensitivity			0.9449	0.9533	0.9024	0.9	Sensitivity			0.8523	0.8421	0.7857	0.9167	Sensitivity
	0.9348	0.9565	0.9767	0.8261	Specificity			0.959	0.978	1	0.871	Specificity			0.9938	0.9919	1	1	Specificity
	0.98053	0.981216	0.97921	0.968096	Pearson			0.977083	0.97689	0.974301	0.971318	Pearson			0.977888	0.978433	0.97735	0.963941	Pearson
	0.995015	0.995394	0.997093	0.990683	ROC			0.993352	0.996508	0.998502	0.972581	ROC			0.993789	0.991588	0.989027	1	ROC
Allhuman1744	0.9438	0.9545	0.9784	0.8824	Accuracy		Allhuman1744	0.9518	0.9697	0.9568	0.8824	Accuracy		Allhuman1744	0.944	0.9296	0.9137	0.9608	Accuracy
	0.9809	0.9767	0.9896	1	Sensitivity			0.9449	0.9626	0.939	0.9	Sensitivity			0.8636	0.8421	0.8036	0.9167	Sensitivity
	0.8804	0.913	0.9535	0.7391	Specificity			0.959	0.978	0.9825	0.871	Specificity			0.9877	0.9837	0.988	0.9744	Specificity
	0.972698	0.974775	0.97256	0.954646	Pearson			0.972145	0.972176	0.968941	0.963858	Pearson			0.97351	0.974108	0.972636	0.958619	Pearson
	0.989823	0.991349	0.996124	0.982919	ROC			0.991674	0.994043	0.996149	0.974194	ROC			0.992165	0.990509	0.987737	0.995726	ROC
HumanE2s1229	0.9317	0.9495	0.9424	0.8824	Accuracy		HumanE2s1229	0.9478	0.9545	0.9568	0.8431	Accuracy		HumanE2s1229	0.948	0.9397	0.9137	0.9804	Accuracy
	0.9936	0.9845	0.9688	1	Sensitivity			0.9606	0.9626	0.9512	0.85	Sensitivity			0.8977	0.8684	0.8036	0.9167	Sensitivity
	0.8261	0.8841	0.8837	0.7391	Specificity			0.9344	0.9451	0.9649	0.8387	Specificity			0.9753	0.9837	0.988	1	Specificity
	0.963071	0.9644	0.961214	0.943618	Pearson			0.965314	0.964381	0.960462	0.959311	Pearson			0.962002	0.963562	0.96382	0.939056	Pearson
	0.9892	0.989215	0.992248	0.984472	ROC			0.990706	0.993427	0.996149	0.964516	ROC			0.992871	0.990509	0.989027	1	ROC
Rodent438	0.8514	0.8485	0.8489	0.7843	Accuracy		Rodent438	0.8956	0.904	0.8777	0.8235	Accuracy		Rodent438	0.804	0.7889	0.7842	0.8627	Accuracy
	0.8917	0.8992	0.8646	0.8571	Sensitivity			0.8504	0.8598	0.8049	0.85	Sensitivity			0.4773	0.4868	0.4643	0.4167	Sensitivity
	0.7826	0.7536	0.814	0.6957	Specificity			0.9426	0.956	0.9825	0.8065	Specificity			0.9815	0.9756	1	1	Specificity
	0.877239	0.873367	0.862152	0.888175	Pearson			0.905693	0.907742	0.89539	0.880624	Pearson			0.894908	0.896814	0.895554	0.879352	Pearson
	0.939283	0.942254	0.932897	0.919255	ROC			0.963857	0.974017	0.964056	0.919355	ROC			0.958075	0.953408	0.952883	0.967949	ROC
Random1091	0.9478	0.9596	0.9496	0.902	Accuracy		Random1091	0.9076	0.9091	0.8921	0.8824	Accuracy		Random1091	0.924	0.9095	0.8921	0.9608	Accuracy
	0.9873	0.9767	0.9583	1	Sensitivity			0.8661	0.8598	0.8293	0.9	Sensitivity			0.8068	0.7895	0.75	0.8333	Sensitivity
	0.8804	0.9275	0.9302	0.7826	Specificity			0.9508	0.967	0.9825	0.871	Specificity			0.9877	0.9837	0.988	1	Specificity
	0.959299	0.959248	0.956127	0.949188	Pearson			0.966026	0.9673	0.965068	0.951002	Pearson			0.955098	0.961033	0.958002	0.914784	Pearson
	0.990238	0.990788	0.991521	0.986025	ROC			0.984768	0.989114	0.98973	0.959677	ROC			0.987719	0.987489	0.988382	0.980769	ROC
Random727	0.9157	0.9242	0.9424	0.8627	Accuracy		Random727	0.9317	0.9444	0.9209	0.8824	Accuracy		Random727	0.916	0.8794	0.8633	0.9608	Accuracy
	0.9427	0.9302	0.9375	0.9643	Sensitivity			0.9055	0.9159	0.878	0.9	Sensitivity			0.7955	0.6974	0.6607	0.9167	Sensitivity
	0.8696	0.913	0.9535	0.7391	Specificity			0.959	0.978	0.9825	0.871	Specificity			0.9815	0.9919	1	0.9744	Specificity
	0.947095	0.950689	0.946878	0.921125	Pearson			0.934306	0.936948	0.938705	0.912512	Pearson			0.941867	0.939311	0.934883	0.936223	Pearson
	0.976322	0.980339	0.985223	0.959627	ROC			0.983026	0.988087	0.991014	0.95	ROC			0.980661	0.977243	0.972676	0.99359	ROC
Random545	0.8996	0.9091	0.8777	0.8039	Accuracy		Random545	0.9036	0.9091	0.9281	0.8039	Accuracy		Random545	0.872	0.8693	0.8705	0.902	Accuracy
	0.9554	0.9535	0.9062	0.9643	Sensitivity			0.9213	0.9252	0.9268	0.9	Sensitivity			0.7045	0.6974	0.7143	0.75	Sensitivity
	0.8043	0.8261	0.814	0.6087	Specificity			0.8852	0.8901	0.9298	0.7419	Specificity			0.963	0.9756	0.9759	0.9487	Specificity
	0.922486	0.923622	0.917892	0.905867	Pearson			0.924872	0.925183	0.92057	0.915407	Pearson			0.907155	0.907165	0.912794	0.887253	Pearson
	0.962476	0.966071	0.968266	0.940994	ROC			0.974506	0.981103	0.980317	0.935484	ROC			0.965415	0.96387	0.959337	0.963675	ROC
Random218	0.8353	0.8434	0.8561	0.7843	Accuracy		Random218	0.8313	0.8485	0.8058	0.7647	Accuracy		Random218	0.82	0.794	0.777	0.8235	Accuracy
	0.9427	0.938	0.9167	0.9286	Sensitivity			0.7717	0.785	0.7439	0.7	Sensitivity			0.5341	0.5132	0.4821	0.5833	Sensitivity
	0.6522	0.6667	0.7209	0.6087	Specificity			0.8934	0.9231	0.8947	0.8065	Specificity			0.9753	0.9675	0.9759	0.8974	Specificity
	0.843342	0.852969	0.840583	0.779396	Pearson			0.850193	0.864476	0.857017	0.771268	Pearson			0.816283	0.822862	0.809965	0.763334	Pearson
	0.90882	0.914616	0.900678	0.877329	ROC			0.929844	0.94865	0.93988	0.830645	ROC			0.921372	0.925367	0.919966	0.897436	ROC
All 19	0.9237				Accuracy		All 19	0.9076				Accuracy		All 19	0.884				Accuracy
	0.9554				Sensitivity			0.874				Sensitivity			0.7159				Sensitivity
	0.8696				Specificity			0.9426				Specificity			0.9753				Specificity
	0.9514				Pearson			0.9436				Pearson			0.9439				Pearson
	0.9871				ROC			0.979				ROC			0.9811				ROC
All human 19	0.9237				Accuracy		All human 19	0.9076				Accuracy		All human 19	0.892				Accuracy
	0.9745				Sensitivity			0.874				Sensitivity			0.75				Sensitivity
	0.837				Specificity			0.9426				Specificity			0.9691				Specificity
	0.9466				Pearson			0.9387				Pearson			0.9375				Pearson
	0.9853				ROC			0.9796				ROC			0.9795				ROC
Rodent 19	0.8514				Accuracy		Rodent 19	0.8394				Accuracy		Rodent 19	0.804				Accuracy
	0.8981				Sensitivity			0.7795				Sensitivity			0.4886				Sensitivity
	0.7717				Specificity			0.9016				Specificity			0.9753				Specificity
	0.8242				Pearson			0.8487				Pearson			0.842				Pearson
	0.9079				ROC			0.9324				ROC			0.9402				ROC
