# Supplementary material for: Demonstration of two novel methods for predicting functional siRNA efficiency
Source: BMC Bioinformatics. 2006 May 29;7:271. doi: 10.1186/1471-2105-7-271 (PMC1524998; doi:10.1186/1471-2105-7-271)
Supplement: Additional File 1 — The two datasets we used are described in this file, including all the sequences of the siRNAs and the density distribution of inhibitory activities of each dataset. We also described which siRNAs are selected during the ten random processes under different cut-off values in this file. [file 1471-2105-7-271-S1.xls]

## Sheet: Satron's Dataset
Colum A list the sequences of siRNAs of the whole dataset and Column L is the inhibitory activity of the siRNA in Clolum A. The values in column B to column K denotes whether the siRNA in column A appears in a certain random process during our work. E.g., 0.5/0.6 in column B means when the cut off value is 0.5 or 0.6, this siRNA was selected in the Random1 sub-dataset, and 0.5/0.7 in column G mea…
	Random1	Random2	Random3	Random4	Random5	Random6	Random7	Random8	Random9	Random10	inhibitory activity
ttctctggaatgcctgcac	0.5/0.6/0.7	0.5/0.6/0.7	0.5/0.6/0.7	0.5/0.6/0.7	0.5/0.6/0.7	0.5/0.6/0.7	0.5/0.6/0.7	0.5/0.6/0.7	0.5/0.6/0.7	0.5/0.6/0.7	75
gctttctctggaatgcctg	0.5	0.5/0.6	0.5		0.5	0.5/0.6	0.5/0.7	0.6		0.6/0.7	15
aacgctttctctggaatgc	0.5/0.6/0.7	0.5/0.6/0.7	0.5/0.6	0.5/0.6/0.7	0.5/0.7		0.6	0.6/0.7			15
ttaaacgctttctctggaa	0.5/0.6/0.7	0.5/0.6/0.7	0.5/0.6/0.7	0.5/0.6/0.7	0.5/0.6/0.7	0.5/0.6/0.7	0.5/0.6/0.7	0.5/0.6/0.7	0.5/0.6/0.7	0.5/0.6/0.7	75
aaattaaacgctttctctg	0.6	0.5	0.5/0.6/0.7	0.5/0.6/0.7	0.6	0.5/0.7	0.5/0.6			0.6	15
agttgatatccaagttaaa	0.5/0.6/0.7	0.5/0.6/0.7	0.5/0.6/0.7	0.5/0.6/0.7	0.5/0.6/0.7	0.5/0.6/0.7	0.5/0.6/0.7	0.5/0.6/0.7	0.5/0.6/0.7	0.5/0.6/0.7	75
ccactccaaaattgtcttg	0.5/0.6/0.7	0.5/0.6/0.7	0.5/0.6/0.7	0.5/0.6/0.7	0.5/0.6/0.7	0.5/0.6/0.7	0.5/0.6/0.7	0.5/0.6/0.7	0.5/0.6/0.7	0.5/0.6/0.7	75
tagatcgatcacttatctg	0.5	0.5/0.7	0.5/0.6/0.7	0.5/0.7		0.5/0.7	0.5	0.5	0.5/0.7	0.5	15
tctgtggtcgagaagcact	0.6	0.5/0.6/0.7		0.5	0.5/0.7	0.7	0.6/0.7		0.7	0.7	15
cacatccttcacgatctcg	0.5/0.6/0.7	0.5/0.6/0.7	0.5/0.6/0.7	0.5/0.6/0.7	0.5/0.6/0.7	0.5/0.6/0.7	0.5/0.6/0.7	0.5/0.6/0.7	0.5/0.6/0.7	0.5/0.6/0.7	75
ggccaggcaggggtctcca	0.5/0.6/0.7	0.5/0.6/0.7	0.5/0.6/0.7	0.5/0.6/0.7	0.5/0.6/0.7	0.5/0.6/0.7	0.5/0.6/0.7	0.5/0.6/0.7	0.5/0.6/0.7	0.5/0.6/0.7	75
cctgaagcgccggccacct	0.5/0.6/0.7	0.5/0.6/0.7	0.5/0.6/0.7	0.5/0.6/0.7	0.5/0.6/0.7	0.5/0.6/0.7	0.5/0.6/0.7	0.5/0.6/0.7	0.5/0.6/0.7	0.5/0.6/0.7	75
gtgcctgaagcgccggcca	0.5/0.6/0.7	0.5/0.6/0.7	0.5/0.6/0.7	0.5/0.6/0.7	0.5/0.6/0.7	0.5/0.6/0.7	0.5/0.6/0.7	0.5/0.6/0.7	0.5/0.6/0.7	0.5/0.6/0.7	75
gtagtgcctgaagcgccgg	0.5/0.7		0.5/0.7	0.6/0.7	0.5/0.6/0.7	0.5	0.5	0.5/0.6/0.7	0.5/0.7	0.5/0.7	15
tttgtagtgcctgaagcgc		0.5	0.5/0.6		0.5	0.5/0.6/0.7	0.5	0.5/0.6	0.5	0.5/0.6/0.7	15
gtatttgtagtgcctgaag	0.5/0.6/0.7	0.5/0.6/0.7	0.5/0.6/0.7	0.5/0.6/0.7	0.5/0.6/0.7	0.5/0.6/0.7	0.5/0.6/0.7	0.5/0.6/0.7	0.5/0.6/0.7	0.5/0.6/0.7	75
acagtatttgtagtgcctg	0.7		0.5/0.6	0.5	0.6/0.7	0.7	0.6/0.7	0.5/0.6	0.5	0.5/0.6	15
gccacagtatttgtagtgc	0.5/0.6/0.7	0.5/0.6/0.7	0.5/0.6/0.7	0.5/0.6/0.7	0.5/0.6/0.7	0.5/0.6/0.7	0.5/0.6/0.7	0.5/0.6/0.7	0.5/0.6/0.7	0.5/0.6/0.7	75
tgtagacttgattgacggg	0.5/0.6/0.7	0.5/0.6/0.7	0.5/0.6/0.7	0.5/0.6/0.7	0.5/0.6/0.7	0.5/0.6/0.7	0.5/0.6/0.7	0.5/0.6/0.7	0.5/0.6/0.7	0.5/0.6/0.7	75
tgccaagtacgtctgcttc	0.5	0.5	0.5	0.5/0.6/0.7	0.5/0.6	0.5/0.6/0.7	0.5	0.6	0.6/0.7	0.6	15
aggtgtgaactctggggag	0.5/0.6/0.7	0.5/0.6/0.7	0.5/0.6/0.7	0.5/0.6/0.7	0.5/0.6/0.7	0.5/0.6/0.7	0.5/0.6/0.7	0.5/0.6/0.7	0.5/0.6/0.7	0.5/0.6/0.7	75
cgaggtttgtctccaggta	0.5/0.6/0.7	0.5/0.6/0.7	0.5/0.6/0.7	0.5/0.6/0.7	0.5/0.6/0.7	0.5/0.6/0.7	0.5/0.6/0.7	0.5/0.6/0.7	0.5/0.6/0.7	0.5/0.6/0.7	75
tccttctgactaaagtccg	0.5/0.6/0.7	0.5/0.6/0.7	0.5/0.6/0.7	0.5/0.6/0.7	0.5/0.6/0.7	0.5/0.6/0.7	0.5/0.6/0.7	0.5/0.6/0.7	0.5/0.6/0.7	0.5/0.6/0.7	75
ggggagttctccttccagc	0.5/0.6/0.7	0.5/0.6/0.7	0.5/0.6/0.7	0.5/0.6/0.7	0.5/0.6/0.7	0.5/0.6/0.7	0.5/0.6/0.7	0.5/0.6/0.7	0.5/0.6/0.7	0.5/0.6/0.7	75
ggaagttgtacttggcaat	0.5/0.6/0.7	0.5/0.6/0.7	0.5/0.6/0.7	0.5/0.6/0.7	0.5/0.6/0.7	0.5/0.6/0.7	0.5/0.6/0.7	0.5/0.6/0.7	0.5/0.6/0.7	0.5/0.6/0.7	75
cccaccttgtttttggctt	0.5/0.6/0.7	0.5/0.6/0.7	0.5/0.6/0.7	0.5/0.6/0.7	0.5/0.6/0.7	0.5/0.6/0.7	0.5/0.6/0.7	0.5/0.6/0.7	0.5/0.6/0.7	0.5/0.6/0.7	75
ggttctcaaagtacacctc	0.5/0.6/0.7	0.5/0.6/0.7	0.5/0.6/0.7	0.5/0.6/0.7	0.5/0.6/0.7	0.5/0.6/0.7	0.5/0.6/0.7	0.5/0.6/0.7	0.5/0.6/0.7	0.5/0.6/0.7	75
acctttggtttaatgaggc	0.5	0.7	0.5/0.7	0.7	0.5	0.7	0.6	0.5	0.5/0.6/0.7	0.5	15
tggcgtcgttcttaatgca	0.5	0.5/0.6	0.5/0.6	0.5/0.6/0.7	0.5/0.7	0.6	0.6	0.5	0.5	0.5/0.7	15
gttgcgtcatgactgaggc	0.7	0.5/0.6/0.7	0.5	0.5/0.6/0.7	0.5	0.6	0.6	0.5	0.5/0.7	0.5/0.6	15
agcgagaacttgaggagac	0.5/0.7	0.6/0.7	0.5	0.5	0.5	0.5/0.6	0.5/0.6/0.7	0.5/0.7	0.5	0.5/0.7	15
atttcttctctctcagggc			0.5/0.7	0.5	0.5/0.6/0.7	0.5/0.6	0.5/0.6	0.6	0.6/0.7	0.7	15
cttcaggggaattcttgga	0.5/0.6/0.7	0.5/0.6/0.7	0.5/0.6/0.7	0.5/0.6/0.7	0.5/0.6/0.7	0.5/0.6/0.7	0.5/0.6/0.7	0.5/0.6/0.7	0.5/0.6/0.7	0.5/0.6/0.7	75
ggcaccaggtccatgatct	0.5/0.7	0.5/0.6	0.5/0.7	0.5/0.6/0.7	0.7	0.6	0.6	0.5/0.6	0.5/0.6/0.7	0.5	15
aaactctaagaaggcgagt	0.6		0.6/0.7	0.5/0.6/0.7	0.5	0.6/0.7	0.6/0.7	0.5/0.6/0.7	0.5/0.6/0.7	0.5	15
ttgcttgtcccacagccca	0.5/0.6/0.7	0.5/0.6/0.7	0.5/0.6/0.7	0.5/0.6/0.7	0.5/0.6/0.7	0.5/0.6/0.7	0.5/0.6/0.7	0.5/0.6/0.7	0.5/0.6/0.7	0.5/0.6/0.7	75
actcttagtgccactgaag	0.5/0.6/0.7		0.5/0.6	0.5	0.6	0.5	0.5/0.6	0.5	0.5/0.6	0.5	15
gatgaagtgcttgtacacg	0.5		0.7		0.6	0.5/0.6	0.5/0.6/0.7	0.5/0.6/0.7	0.5	0.5	15
cagtcgggggaccggggca	0.5/0.6/0.7	0.5/0.6/0.7	0.5/0.6/0.7	0.5/0.6/0.7	0.5/0.6/0.7	0.5/0.6/0.7	0.5/0.6/0.7	0.5/0.6/0.7	0.5/0.6/0.7	0.5/0.6/0.7	75
aaacttggccctgtactta	0.5/0.6/0.7	0.5/0.6/0.7	0.5/0.6/0.7	0.5/0.6/0.7	0.5/0.6/0.7	0.5/0.6/0.7	0.5/0.6/0.7	0.5/0.6/0.7	0.5/0.6/0.7	0.5/0.6/0.7	75
atgtcatacttagctgtaa	0.5/0.6/0.7	0.5/0.6/0.7	0.5/0.6/0.7	0.5/0.6/0.7	0.5/0.6/0.7	0.5/0.6/0.7	0.5/0.6/0.7	0.5/0.6/0.7	0.5/0.6/0.7	0.5/0.6/0.7	75
aatcatcttgatggcatac	0.5/0.6	0.5/0.7	0.5/0.6	0.5/0.6/0.7	0.5/0.7	0.5	0.5/0.6/0.7	0.6	0.6		15
cgcagctccgactcacaca	0.5/0.6/0.7	0.5/0.6/0.7	0.5/0.6/0.7	0.5/0.6/0.7	0.5/0.6/0.7	0.5/0.6/0.7	0.5/0.6/0.7	0.5/0.6/0.7	0.5/0.6/0.7	0.5/0.6/0.7	75
gacgcacccgacgcagcac	0.7	0.5/0.6	0.5/0.6	0.5	0.5	0.5/0.6/0.7	0.5/0.6	0.5/0.6	0.5/0.6	0.5	15
cagataccggacgccatcc	0.5/0.6/0.7	0.5/0.6/0.7	0.5/0.6/0.7	0.5/0.6/0.7	0.5/0.6/0.7	0.5/0.6/0.7	0.5/0.6/0.7	0.5/0.6/0.7	0.5/0.6/0.7	0.5/0.6/0.7	75
gtagtagagcagattctca	0.5/0.6	0.5/0.7	0.5	0.5/0.6	0.5/0.7	0.5	0.5/0.6	0.5	0.5/0.6	0.5/0.6	15
gagctcctgcaggtcctcc	0.5/0.6/0.7	0.5/0.6	0.6		0.6	0.5/0.6	0.5/0.6/0.7				17
attgagctcctgcaggtcc	0.5/0.7	0.5	0.5/0.6/0.7	0.5/0.7	0.5	0.5	0.5	0.5/0.6	0.5	0.5/0.6/0.7	55
cctcgcggctgaccacctc		0.6/0.7	0.5/0.6	0.5/0.6		0.5	0.5/0.6	0.5	0.5/0.6/0.7	0.5	20
cgcttctcactgagagcag		0.5/0.6/0.7	0.5		0.5/0.7	0.5	0.5/0.6/0.7	0.6	0.6	0.6/0.7	12
tgttcttctggaagtccag	0.5/0.6	0.6/0.7		0.5/0.7	0.6/0.7	0.5/0.6	0.5/0.6	0.6	0.6	0.6	2
agctccttcttatactgct	0.5	0.5	0.5/0.7	0.6	0.5	0.5/0.6	0.5	0.5	0.5/0.6	0.5	16
cagctccttcttatactgc	0.5/0.6/0.7	0.5	0.5/0.6	0.5	0.5	0.5/0.6	0.5/0.6/0.7	0.5/0.6	0.5/0.6	0.5	18
ccagctccttcttatactg	0.5/0.7	0.7	0.6		0.5/0.6/0.7	0.6	0.6/0.7	0.5	0.5	0.5/0.6	5
tccagctccttcttatact	0.5		0.5/0.6	0.5/0.7	0.5/0.7	0.5	0.5	0.5/0.6/0.7	0.5	0.5/0.6	5
ctccagctccttcttatac		0.5	0.5/0.7	0.6	0.6		0.7	0.5/0.6	0.5/0.6/0.7	0.5	4
tctccagctccttcttata	0.5/0.7	0.5/0.6	0.5		0.5	0.5/0.6	0.5	0.5/0.7	0.5	0.5/0.6	10
ttctccagctccttcttat	0.5/0.6/0.7	0.7	0.5/0.7	0.5/0.6	0.5		0.7	0.5	0.5/0.7	0.5	4
cttctccagctccttctta	0.5	0.5/0.7	0.5/0.6	0.5/0.6	0.6	0.5/0.7	0.5/0.6/0.7	0.5/0.7	0.5/0.6	0.5/0.7	33
tcttctccagctccttctt	0.5/0.7	0.5/0.7	0.5/0.6/0.7		0.5	0.5/0.6	0.5	0.5	0.5/0.6	0.5	13
gtcttctccagctccttct	0.6/0.7	0.7	0.6	0.5/0.6/0.7	0.6			0.5	0.5/0.6/0.7	0.5	4
agtcttctccagctccttc	0.6	0.5/0.7	0.5/0.6/0.7	0.6	0.5	0.7	0.6/0.7	0.5/0.6	0.5/0.6/0.7	0.5/0.6	7
aagtcttctccagctcctt	0.5/0.6	0.5/0.6	0.5	0.5/0.6	0.5/0.6/0.7		0.6			0.6/0.7	9
taagtcttctccagctcct	0.5/0.6	0.5/0.6	0.5/0.6	0.6/0.7		0.5	0.5	0.5/0.6/0.7	0.5/0.6/0.7	0.5/0.6	2
ataagtcttctccagctcc	0.5		0.5	0.6/0.7	0.5/0.6	0.5/0.6/0.7	0.5	0.5	0.5/0.6/0.7	0.5	5
aataagtcttctccagctc	0.5	0.5/0.6/0.7	0.5	0.5/0.7		0.5/0.6	0.5/0.6		0.6	0.6/0.7	4
gaataagtcttctccagct	0.5/0.6	0.5	0.5/0.7	0.5	0.6	0.5/0.6	0.5/0.7	0.5/0.6	0.5/0.7	0.5/0.6	4
agaataagtcttctccagc	0.5/0.6	0.6	0.5/0.7	0.5/0.6	0.6	0.5/0.6	0.5/0.7	0.5	0.5/0.6	0.5/0.6	4
cagaataagtcttctccag	0.7	0.5	0.6		0.5	0.6/0.7	0.6	0.5/0.6	0.5	0.5	2
gcagaataagtcttctcca			0.5/0.7	0.5/0.7	0.6	0.5/0.6/0.7	0.5/0.6			0.6	19
ggcagaataagtcttctcc			0.6/0.7	0.5	0.5/0.6	0.7		0.5/0.6	0.5	0.5/0.6/0.7	5
tggcagaataagtcttctc	0.5		0.5		0.5			0.5/0.7	0.5	0.5/0.6	3
ctgcctggcattgtccagc		0.5/0.6	0.6	0.5	0.5/0.7	0.5	0.5	0.5	0.5/0.6	0.5/0.6	16
ctcagcagactgcctggca	0.6		0.5/0.6	0.6/0.7	0.7	0.5	0.5			0.6/0.7	19
gtcctccaggtctcgaagc	0.6		0.5/0.6/0.7	0.7		0.5	0.5/0.6/0.7	0.5/0.6/0.7	0.5/0.7	0.5/0.7	4
tcgtccagctgctgctgca	0.5	0.5/0.7		0.5	0.6/0.7	0.6		0.5/0.6	0.5/0.6/0.7	0.5/0.6/0.7	8
ctccatgtccagggccagc		0.5/0.7		0.6	0.5/0.6/0.7	0.6/0.7	0.6/0.7	0.5/0.6/0.7	0.5	0.5/0.7	21
gtggactccagtttgcgct	0.5/0.6/0.7	0.5/0.7	0.7	0.5/0.6/0.7	0.5/0.7			0.7	0.6	0.7	2
gccccaggtgttctgtgcc	0.5		0.6	0.5/0.6	0.5/0.7	0.5/0.7	0.5/0.6	0.5/0.7	0.5	0.5/0.7	14
atgagagccgtacgcaggc	0.5/0.6/0.7	0.5	0.6/0.7	0.5	0.7	0.5/0.7	0.5/0.6	0.6	0.6	0.6/0.7	3
gcttgcgcatggccacttc	0.6/0.7	0.5/0.6	0.7	0.5		0.5/0.6/0.7	0.5/0.6	0.5	0.5	0.5	30
ccagcttgcgcatggccac	0.5	0.6/0.7	0.5/0.6	0.5	0.5	0.5/0.7	0.5	0.5/0.7	0.5/0.7	0.5	26
tgagccgctggcagatgcc		0.5/0.6	0.7	0.5/0.6	0.5/0.6	0.5/0.6	0.5	0.6	0.6/0.7	0.6	8
gtaggagcgggtgaccaga	0.5	0.6/0.7	0.5/0.7	0.5	0.5/0.6	0.6					17
cccaggaggtaggagcggg	0.5/0.6	0.5/0.6	0.6/0.7	0.5/0.7		0.5/0.6	0.5	0.6/0.7	0.7	0.6	29
agggttatttttctttggc	0.5/0.6	0.5/0.6	0.6		0.6/0.7	0.5/0.6/0.7	0.5	0.5/0.6/0.7	0.5	0.5/0.6	4
gaaaaaaaccaaagggtta	0.5	0.6	0.5/0.6	0.5	0.5/0.6/0.7		0.6	0.6	0.6/0.7		48
aaccactgtagaaaataac	0.5	0.7	0.5/0.6	0.5/0.6/0.7	0.5/0.7	0.5/0.6	0.5/0.6	0.5/0.7	0.5	0.5	2
aaccttgaggagctcgaaa	0.5/0.6	0.5/0.7	0.5	0.5	0.5	0.5	0.5	0.5	0.5	0.5	39.6
ttgaggtctctgtaaatga	0.5/0.6/0.7	0.5/0.6	0.5/0.6/0.7	0.5/0.6	0.5/0.6	0.5/0.6	0.5/0.6	0.5/0.6	0.5/0.6/0.7	0.5/0.6	64.4
aatggtggagtagaagaca	0.5	0.5/0.6	0.5/0.6	0.5/0.6/0.7	0.5/0.6	0.5	0.5	0.5/0.7	0.5/0.7	0.5/0.6/0.7	53.8
cagaagaatctcaatctct	0.5/0.6	0.5/0.6	0.5/0.6	0.5/0.6	0.5/0.6	0.5/0.6	0.5/0.6	0.5/0.6/0.7	0.5/0.6/0.7	0.5/0.6/0.7	62.7
atggtggttgatgccattt	0.5	0.6	0.5/0.7	0.5/0.7	0.6/0.7	0.7		0.5/0.6	0.5/0.6/0.7	0.5/0.6/0.7	31.6
cttgatgtggccatctttg	0.5/0.6/0.7	0.5/0.6/0.7	0.5/0.6/0.7	0.5/0.6/0.7	0.5/0.6/0.7	0.5/0.6/0.7	0.5/0.6/0.7	0.5/0.6/0.7	0.5/0.6/0.7	0.5/0.6/0.7	100
ctctttgcagaggccaaag	0.5/0.6/0.7	0.5/0.6/0.7	0.5/0.6/0.7	0.5/0.6/0.7	0.5/0.6/0.7	0.5/0.6/0.7	0.5/0.6/0.7	0.5/0.6/0.7	0.5/0.6/0.7	0.5/0.6/0.7	100
atcatcgaagtaccttgtg	0.5/0.6/0.7	0.5/0.6/0.7	0.5/0.6/0.7	0.5/0.6/0.7	0.5/0.6/0.7	0.5/0.6/0.7	0.5/0.6/0.7	0.5/0.6/0.7	0.5/0.6/0.7	0.5/0.6/0.7	75
attcatcatcgaagtacct	0.5/0.6	0.5	0.5/0.6	0.5	0.5	0.5	0.5	0.5	0.5/0.6	0.5	40.4
aagtcaatatcttcttctc	0.5/0.6	0.5	0.6/0.7	0.5/0.6		0.5/0.6/0.7	0.5/0.6	0.5	0.5	0.5/0.7	33.4
caagaagctgtcgtaattc	0.5/0.6	0.5/0.6		0.5/0.6/0.7	0.5/0.7	0.6	0.6	0.6/0.7	0.6		49
ataccgttgttggctacag		0.5/0.7		0.5/0.7	0.5/0.6	0.7	0.6/0.7	0.5	0.5/0.6	0.5	27.6
actgagtgttatattcatg	0.5/0.6/0.7	0.5/0.6/0.7	0.5/0.6/0.7	0.5/0.6/0.7	0.5/0.6/0.7	0.5/0.6/0.7	0.5/0.6/0.7	0.5/0.6/0.7	0.5/0.6/0.7	0.5/0.6/0.7	70.6
ctgaacttcaggagaagga			0.5	0.5	0.5/0.6/0.7		0.6/0.7	0.5/0.7	0.5/0.7	0.5/0.6/0.7	30.3
aactgcatcctgaatagca	0.5/0.7	0.5/0.6/0.7	0.5	0.5	0.5	0.5	0.5/0.6/0.7	0.5/0.7	0.5/0.7	0.5	52.4
ttccatggtacgatagttt	0.5/0.6/0.7	0.5/0.6	0.5/0.6	0.5/0.6/0.7	0.5/0.6/0.7	0.5/0.6	0.5/0.6/0.7	0.5/0.6/0.7	0.5/0.6	0.5/0.6/0.7	62.7
aatccagttaaatcaggat	0.5/0.6/0.7	0.5/0.6/0.7	0.5/0.6/0.7	0.5/0.6/0.7	0.5/0.6/0.7	0.5/0.6/0.7	0.5/0.6/0.7	0.5/0.6/0.7	0.5/0.6/0.7	0.5/0.6/0.7	100
tgatgtgactggtgagttc	0.5/0.6	0.5	0.5	0.5/0.6	0.5	0.5/0.6	0.5	0.5/0.6	0.5	0.5	50
aattctgaccattaagatg	0.5/0.6/0.7	0.5/0.6/0.7	0.5/0.6/0.7	0.5/0.6/0.7	0.5/0.6/0.7	0.5/0.6/0.7	0.5/0.6/0.7	0.5/0.6/0.7	0.5/0.6/0.7	0.5/0.6/0.7	100
cataatttgctgtccattc	0.5	0.5	0.5/0.7	0.5/0.6				0.5/0.6	0.5	0.5/0.6	31.5
agaatttgacatcttcttc	0.5/0.6	0.7	0.6	0.5	0.5/0.7		0.6/0.7	0.5	0.5/0.6	0.5/0.7	20.4
gtttattccagtctatcgt	0.5	0.5	0.5/0.6	0.5/0.7	0.5/0.6		0.7	0.5/0.7	0.5	0.5/0.6/0.7	29.3
tgttgggtctctcttgctt	0.5/0.6/0.7	0.5/0.6/0.7	0.5/0.6/0.7	0.5/0.6/0.7	0.5/0.6/0.7	0.5/0.6/0.7	0.5/0.6/0.7	0.5/0.6/0.7	0.5/0.6/0.7	0.5/0.6/0.7	100
agtacgaagtttgcgttca	0.6	0.5/0.6		0.5/0.6	0.5/0.7	0.6		0.5/0.6	0.5/0.7	0.5/0.6	21.2
ctcatagaaagtacgaagt	0.5/0.6	0.5	0.5/0.6/0.7	0.5	0.5	0.5	0.5/0.6/0.7	0.5/0.6	0.5/0.6/0.7	0.5/0.6	54.1
atacgcttctcatagaaag	0.6		0.5/0.6	0.7	0.5/0.7	0.5/0.6/0.7	0.5/0.6	0.5/0.7	0.5/0.6/0.7	0.5/0.7	34.3
tgcaaccacgaactgattt	0.5/0.6	0.5/0.6	0.5/0.6	0.5/0.6	0.5/0.6	0.5/0.6/0.7	0.5/0.6/0.7	0.5/0.6	0.5/0.6	0.5/0.6	61.9
caagttgagaacgctcaga		0.5/0.7	0.7	0.5		0.5/0.6	0.5/0.6/0.7	0.6	0.6	0.6	25.7
attgccaatcactttgatg	0.5/0.7	0.5/0.6/0.7	0.5/0.6	0.5/0.7	0.5	0.5/0.6	0.5/0.6	0.5/0.6	0.5/0.6	0.5	54.9
aggatagggatggtcaact	0.6	0.5/0.6	0.5		0.6	0.5/0.6/0.7	0.5/0.6	0.5/0.6/0.7	0.5/0.6	0.5/0.6	29.6
atggatgaggtgtaatcag	0.6	0.5/0.6	0.6/0.7	0.5/0.7	0.5/0.7	0.6	0.6	0.5/0.6	0.5/0.6/0.7	0.5/0.6	21.8
aagtgaggagggatgagaa		0.5	0.5/0.7	0.7	0.6	0.5/0.6	0.5	0.5	0.5	0.5/0.6	16
atttacctctgccctctag	0.5/0.6	0.5/0.6	0.5	0.5	0.5/0.6/0.7	0.5/0.6	0.5	0.5/0.7	0.5	0.5/0.6	24.8
aggtactcaaactcgttca	0.5/0.6	0.5/0.6/0.7			0.5	0.7	0.6	0.7		0.6/0.7	46.3
gaagtctgtgatcttaatg	0.6	0.5/0.6			0.6	0.5/0.6	0.5/0.7		0.6/0.7	0.6	48.3
aagaagcgatgctgcatga	0.5/0.6	0.5/0.7	0.5/0.6	0.5/0.6	0.5	0.5/0.7	0.5/0.7		0.7		43.8
acactccatgctgtcatct	0.5/0.6	0.5	0.5	0.5/0.6	0.5/0.7	0.7		0.5	0.5	0.5	27.9
gagaacaaactggatgaaa	0.5/0.6/0.7	0.5/0.6/0.7	0.5/0.6/0.7	0.5/0.6/0.7	0.5/0.6/0.7	0.5/0.6/0.7	0.5/0.6/0.7	0.5/0.6/0.7	0.5/0.6/0.7	0.5/0.6/0.7	88.9
aatttccggtcatagatga	0.5	0.5	0.7		0.5/0.6	0.6		0.5	0.5/0.7	0.5/0.6	43.2
aggaatttccggtcataga	0.5/0.6/0.7	0.5/0.6/0.7	0.5/0.6/0.7	0.5/0.6/0.7	0.5/0.6/0.7	0.5/0.6/0.7	0.5/0.6/0.7	0.5/0.6/0.7	0.5/0.6/0.7	0.5/0.6/0.7	70
catctcaaactgtgactct	0.5/0.6/0.7	0.5/0.6/0.7	0.5/0.6/0.7	0.5/0.6/0.7	0.5/0.6/0.7	0.5/0.6/0.7	0.5/0.6/0.7	0.5/0.6/0.7	0.5/0.6/0.7	0.5/0.6/0.7	100
aaggaagggttcgttcttg	0.5/0.7	0.5	0.5/0.7	0.5/0.6/0.7	0.5	0.5/0.6/0.7	0.5/0.7	0.5	0.5/0.6	0.5/0.7	49.1
tccatttggtagtaaacat	0.5/0.7	0.5/0.7	0.5/0.7	0.5/0.7	0.5/0.6	0.5/0.6	0.5	0.5/0.7	0.5/0.7	0.5/0.6/0.7	22
ccaaagattcaaagccatt	0.5/0.6/0.7	0.5/0.6/0.7	0.5/0.6/0.7	0.5/0.6/0.7	0.5/0.6/0.7	0.5/0.6/0.7	0.5/0.6/0.7	0.5/0.6/0.7	0.5/0.6/0.7	0.5/0.6/0.7	100
tagtcaatgctttcttcag		0.7	0.5	0.5/0.6/0.7			0.7	0.5/0.6/0.7	0.5/0.6	0.5	30.9
aatccagagtgagctttca			0.5	0.6	0.6/0.7	0.7	0.6	0.5/0.6	0.5/0.6	0.5/0.6/0.7	28.9
agattggtcatctcgaaga	0.5/0.6/0.7	0.5/0.6/0.7	0.5/0.6/0.7	0.5/0.6/0.7	0.5/0.6/0.7	0.5/0.6/0.7	0.5/0.6/0.7	0.5/0.6/0.7	0.5/0.6/0.7	0.5/0.6/0.7	93.1
tcacaagggatgcagtaca	0.5/0.6	0.6	0.5/0.6		0.6	0.5/0.6	0.5/0.6/0.7	0.5/0.7	0.5	0.5/0.6	25.3
ttcagcccatgtagtaaga	0.5/0.6/0.7	0.5/0.6/0.7	0.5/0.6/0.7	0.5/0.6/0.7	0.5/0.6/0.7	0.5/0.6/0.7	0.5/0.6/0.7	0.5/0.6/0.7	0.5/0.6/0.7	0.5/0.6/0.7	100
aatcaatccattgggattc	0.5	0.5/0.7	0.6/0.7	0.5/0.6	0.5			0.7	0.6	0.7	25.3
aggaacatcccaaatgtgt	0.7	0.6	0.5/0.7	0.5	0.5/0.6/0.7	0.5/0.7	0.5/0.6/0.7	0.5/0.6/0.7	0.5	0.5	33.7
accaaggtgtttacaagca	0.5/0.7	0.5/0.7		0.5/0.6	0.5/0.6	0.5	0.5/0.7	0.5/0.6/0.7	0.5/0.7	0.5/0.7	45.6
tcacaacatcatgagtttc	0.6	0.6		0.7	0.5	0.5/0.6/0.7	0.5/0.6/0.7	0.5/0.7	0.5/0.7	0.5/0.7	38.8
agatattgcagcttcttct	0.7	0.5/0.6	0.5/0.6		0.5/0.6/0.7	0.7	0.7	0.5	0.5	0.5	43.6
atctttcatggcagcatta	0.5/0.6/0.7	0.5/0.6/0.7	0.5/0.6/0.7	0.5/0.6/0.7	0.5/0.6/0.7	0.5/0.6/0.7	0.5/0.6/0.7	0.5/0.6/0.7	0.5/0.6/0.7	0.5/0.6/0.7	72
aaacacctgggttatcctt	0.5/0.7	0.5		0.6/0.7	0.5/0.7	0.7		0.5	0.5	0.5/0.6	24.5
gagttccatggtgacatag	0.5/0.6/0.7	0.5/0.6	0.5/0.7	0.5/0.6/0.7	0.5/0.6	0.5/0.7	0.5/0.6	0.5/0.7	0.5/0.7	0.5/0.6/0.7	59.7
cttctttagctgtggaatc	0.5/0.6/0.7	0.5/0.6/0.7	0.5/0.6/0.7	0.5/0.6/0.7	0.5/0.6/0.7	0.5/0.6/0.7	0.5/0.6/0.7	0.5/0.6/0.7	0.5/0.6/0.7	0.5/0.6/0.7	73.2
catgagggtgactatttca	0.5/0.6/0.7	0.5/0.6/0.7	0.5/0.6/0.7	0.5/0.6/0.7	0.5/0.6/0.7	0.5/0.6/0.7	0.5/0.6/0.7	0.5/0.6/0.7	0.5/0.6/0.7	0.5/0.6/0.7	100
aagtttgtactggataacc	0.5/0.6	0.5	0.5/0.7	0.5/0.6	0.5	0.5/0.6	0.5/0.6/0.7	0.5/0.6	0.5/0.6/0.7	0.5	46.8
gtttagtggaagcatttac	0.6	0.5	0.5	0.7	0.5	0.5/0.6	0.5		0.6/0.7	0.6/0.7	28.5
attctgcatatgactgatt	0.5/0.7	0.5/0.7	0.5/0.7	0.5	0.5/0.7	0.5	0.5/0.7	0.5/0.6/0.7	0.5/0.6/0.7	0.5	59.6
acactgctggcatttgaac	0.5	0.5/0.6/0.7	0.5/0.6	0.6/0.7	0.5/0.6	0.6		0.5/0.6/0.7	0.5	0.5/0.6/0.7	40.5
atcctgaggcattctgtct	0.5/0.7	0.6	0.5	0.5/0.6	0.5	0.5	0.5/0.7	0.7	0.6/0.7	0.6	46.1
tcatccatgaggtcactga	0.5/0.6	0.6	0.6	0.6	0.5/0.6	0.5/0.7	0.5/0.7	0.5/0.7	0.5	0.5/0.6/0.7	44.6
tcttgctacaaagcctaag	0.5/0.6/0.7		0.5	0.5/0.6	0.5/0.6/0.7	0.7	0.6	0.7	0.6	0.6	25.2
ttgtctctgctaactttca	0.5/0.6	0.5/0.7	0.6/0.7	0.5	0.5	0.5	0.5/0.6	0.5/0.7	0.5/0.6	0.5	22.2
ttacagtgatctagctttc	0.7	0.5			0.5	0.5/0.6/0.7	0.5/0.6		0.6/0.7	0.6	30.2
gaacagatatacgaaacat	0.5/0.6/0.7	0.5/0.6/0.7	0.5/0.6/0.7	0.5/0.6/0.7	0.5/0.6/0.7	0.5/0.6/0.7	0.5/0.6/0.7	0.5/0.6/0.7	0.5/0.6/0.7	0.5/0.6/0.7	91.5
gttcatttctctgatttgc	0.5/0.6	0.5/0.6	0.5/0.6	0.5/0.6/0.7	0.5/0.6	0.5/0.7	0.5/0.6	0.5/0.6	0.5/0.7	0.5/0.6	21.9
ctcaagtaactggtggttt	0.5	0.5/0.6	0.5/0.6/0.7	0.5	0.5/0.6	0.5	0.5/0.6/0.7	0.5	0.5	0.5	52.2
atgataaactccgtctgtt	0.7	0.5	0.5/0.6	0.5	0.5/0.7	0.5/0.7	0.5	0.5	0.5	0.5	46.9
tcatagaactgcctgttga	0.5/0.6/0.7			0.6		0.5/0.7	0.5/0.6	0.5/0.6	0.5	0.5/0.7	38.7
tatggtaagagattaatgc	0.5/0.6	0.5/0.6/0.7	0.5/0.7	0.5/0.6	0.5/0.6	0.6	0.6	0.5	0.5/0.6	0.5/0.6	31.2
tcaaaggactgtgactcat	0.6	0.5	0.5	0.5/0.6	0.5/0.6	0.5	0.5/0.6	0.5/0.6/0.7	0.5/0.6	0.5	49.3
caatctgtgcctctatgtc	0.5/0.6/0.7	0.5/0.6/0.7	0.5/0.6/0.7	0.5/0.6/0.7	0.5/0.6/0.7	0.5/0.6/0.7	0.5/0.6/0.7	0.5/0.6/0.7	0.5/0.6/0.7	0.5/0.6/0.7	86.4
caagtctaagtcgaatcca	0.5	0.5/0.6	0.6/0.7		0.5/0.7	0.5/0.6	0.5/0.7	0.5	0.5/0.6	0.5	44.6
ttagccattggtcaagatc	0.5/0.6	0.5	0.5	0.5/0.6	0.5/0.6/0.7			0.5/0.6	0.5	0.5/0.6/0.7	23.2
ctttaacaggtagctataa	0.5/0.6/0.7	0.5/0.6/0.7	0.5/0.6/0.7	0.5/0.6/0.7	0.5/0.6/0.7	0.5/0.6/0.7	0.5/0.6/0.7	0.5/0.6/0.7	0.5/0.6/0.7	0.5/0.6/0.7	89
gaagaactctactttgata	0.5/0.6/0.7	0.5/0.6/0.7	0.5/0.6/0.7	0.5/0.6/0.7	0.5/0.6/0.7	0.5/0.6/0.7	0.5/0.6/0.7	0.5/0.6/0.7	0.5/0.6/0.7	0.5/0.6/0.7	100
atctgacacaatgtcctat	0.5/0.6/0.7	0.5/0.6/0.7	0.5/0.6/0.7	0.5/0.6/0.7	0.5/0.6/0.7	0.5/0.6/0.7	0.5/0.6/0.7	0.5/0.6/0.7	0.5/0.6/0.7	0.5/0.6/0.7	81.6
ttcacctcctcccttgaaa	0.5	0.5/0.6	0.5/0.6	0.5/0.6	0.6		0.6	0.5/0.7	0.5	0.5/0.6	48.4
aagaccttgatcagcttat	0.5/0.6	0.6	0.7	0.5		0.6	0.6	0.5	0.5/0.6	0.5/0.6	48.7
atctggtcctgctggtatt	0.5/0.6/0.7	0.5/0.6/0.7	0.5/0.6/0.7	0.5/0.6/0.7	0.5/0.6/0.7	0.5/0.6/0.7	0.5/0.6/0.7	0.5/0.6/0.7	0.5/0.6/0.7	0.5/0.6/0.7	72.6
aattgcagtacgcttcatc	0.6/0.7	0.6	0.5	0.5	0.5/0.6	0.5	0.5	0.5/0.7	0.5/0.6/0.7	0.5/0.6/0.7	40.2
aggatcctttgcatctctt	0.5/0.7	0.5/0.6	0.5	0.6	0.5	0.5/0.7	0.5/0.6	0.5/0.7	0.5/0.6	0.5/0.7	41.1
tcatcgaatgaaccgattt	0.5/0.6	0.5	0.5/0.6	0.5	0.5/0.6	0.5	0.5	0.5/0.7	0.5/0.6/0.7	0.5/0.6	59.5
tggatgtgcatatcttcat		0.5/0.6	0.7	0.6		0.7	0.7	0.7		0.6	48.7
ttccaacttaatgatcttc	0.5/0.6/0.7	0.5/0.6	0.7	0.5/0.6	0.5/0.6						44.2
tgaatgtactgctctatgt	0.5	0.5/0.7	0.7	0.5/0.6	0.6	0.5/0.7	0.5/0.6/0.7	0.5/0.7	0.5/0.7	0.5/0.6	26
aaataaacccttccgctta	0.5/0.7	0.5/0.6	0.5/0.6	0.7	0.5	0.5/0.6/0.7	0.5/0.6/0.7	0.5/0.6/0.7	0.5/0.7	0.5	34
cagtacgaagaagcgtttg	0.5/0.6/0.7	0.5/0.6/0.7	0.5/0.6/0.7	0.5/0.6/0.7	0.5/0.6/0.7	0.5/0.6/0.7	0.5/0.6/0.7	0.5/0.6/0.7	0.5/0.6/0.7	0.5/0.6/0.7	100
tctctttcggaaccgatta	0.5	0.5	0.5/0.6/0.7	0.5/0.6	0.5	0.5/0.7	0.5/0.6/0.7	0.5/0.6	0.5/0.6/0.7	0.5/0.6	51.4
tctgatgggattgatgatc	0.5/0.6/0.7	0.5	0.5/0.6	0.5	0.5/0.6	0.5	0.5/0.7	0.5/0.7	0.5/0.6/0.7	0.5/0.6/0.7	56.9
aaaggatcttggcaatgag		0.6	0.5/0.6	0.6	0.5/0.7	0.5/0.6	0.5		0.6/0.7	0.7	48.4
gtcatttaggtcttcattc	0.6	0.5/0.6	0.5	0.6	0.5	0.5	0.5	0.5	0.5/0.7	0.5/0.7	42.4
cttctccaccatcttcttg	0.5/0.6	0.5/0.7	0.5	0.5/0.7	0.5/0.7	0.5	0.5/0.6	0.5/0.7	0.5/0.6	0.5	53.4
tccaagggactattgtctt	0.5/0.6/0.7	0.5/0.6/0.7	0.5/0.6/0.7	0.5/0.6/0.7	0.5/0.6/0.7	0.5/0.6/0.7	0.5/0.6/0.7	0.5/0.6/0.7	0.5/0.6/0.7	0.5/0.6/0.7	72.4
ctcaatctttacatcctta	0.5/0.6/0.7	0.5/0.6/0.7	0.5/0.6/0.7	0.5/0.6/0.7	0.5/0.6/0.7	0.5/0.6/0.7	0.5/0.6/0.7	0.5/0.6/0.7	0.5/0.6/0.7	0.5/0.6/0.7	95.9
ggattctgctccaacagaa	0.5/0.6/0.7	0.5/0.6/0.7	0.5/0.6/0.7	0.5/0.6/0.7	0.5/0.6/0.7	0.5/0.6/0.7	0.5/0.6/0.7	0.5/0.6/0.7	0.5/0.6/0.7	0.5/0.6/0.7	84.4
tggaaccactgatgtgata	0.5	0.7		0.5	0.6/0.7	0.5	0.5/0.6/0.7	0.5/0.6	0.5/0.7	0.5	34
ttgaccatccactcgtaga	0.5/0.6	0.5/0.7	0.5/0.6/0.7	0.5	0.5	0.5	0.5	0.5/0.7	0.5/0.6	0.5	39.2
cttagcaaatttactgttg	0.5/0.6	0.5/0.6/0.7	0.5/0.6	0.5/0.6/0.7	0.5/0.6	0.5/0.6	0.5/0.6	0.5/0.6	0.5/0.6	0.5/0.6	66.2
gtaaagtagaggccatctt	0.5/0.6	0.5/0.6	0.5/0.6	0.5/0.6/0.7	0.5/0.6	0.5/0.6/0.7	0.5/0.6/0.7	0.5/0.6	0.5/0.6/0.7	0.5/0.6	60.1
ttgtcctgaagtgtttgta	0.5/0.6/0.7	0.5/0.6/0.7	0.5/0.6/0.7	0.5/0.6/0.7	0.5/0.6/0.7	0.5/0.6/0.7	0.5/0.6/0.7	0.5/0.6/0.7	0.5/0.6/0.7	0.5/0.6/0.7	74
agacaatctgaagtacttt	0.5	0.6	0.5/0.6/0.7	0.5/0.7	0.6/0.7	0.5/0.6	0.5/0.7	0.5/0.6/0.7	0.5/0.7	0.5	42.2
cagaagtccgggttctcct	0.5/0.6/0.7	0.5	0.5	0.6	0.5/0.6			0.6		0.7	19
cccaggaagatgatgaggt	0.5/0.6/0.7	0.5	0.5	0.5	0.5/0.7	0.5/0.7	0.5	0.5/0.6	0.5/0.6	0.5/0.6/0.7	51
actgtctggcacatgtttg	0.5	0.6	0.7	0.5/0.6	0.6	0.6/0.7	0.6/0.7		0.6		12
ggcgaggcgtgctgcactc	0.5/0.6/0.7	0.5/0.6/0.7	0.5/0.6/0.7	0.5/0.6/0.7	0.5/0.6/0.7	0.5/0.6/0.7	0.5/0.6/0.7	0.5/0.6/0.7	0.5/0.6/0.7	0.5/0.6/0.7	105
cagccattcctgcaccaga	0.5/0.6/0.7	0.5/0.6/0.7	0.5/0.6/0.7	0.5/0.6/0.7	0.5/0.6/0.7	0.5/0.6/0.7	0.5/0.6/0.7	0.5/0.6/0.7	0.5/0.6/0.7	0.5/0.6/0.7	70
gaacatgatcgtctcagtc	0.5	0.5	0.5/0.6		0.5		0.6/0.7	0.5	0.5/0.7	0.5	15
ctggtgagctggcccgccc	0.5/0.6/0.7	0.5/0.6/0.7	0.5/0.6/0.7	0.5/0.6/0.7	0.5/0.6/0.7	0.5/0.6/0.7	0.5/0.6/0.7	0.5/0.6/0.7	0.5/0.6/0.7	0.5/0.6/0.7	80
gtgggagtggtcggcagtg	0.5/0.6/0.7	0.5/0.6/0.7	0.5/0.6/0.7	0.5/0.6/0.7	0.5/0.6/0.7	0.5/0.6/0.7	0.5/0.6/0.7	0.5/0.6/0.7	0.5/0.6/0.7	0.5/0.6/0.7	110
aacatccggccgggcgccg	0.6/0.7	0.5/0.7	0.5/0.7	0.5	0.5	0.5/0.6	0.5/0.6/0.7	0.6/0.7	0.6/0.7		40
tcgctctcggtaacatccg	0.5/0.6/0.7	0.5/0.6/0.7	0.5/0.6/0.7	0.5/0.6	0.5/0.6/0.7	0.5/0.6/0.7	0.5/0.6	0.5/0.6	0.5/0.6/0.7	0.5/0.6	68
aacggcggcgggaagttca	0.5/0.7	0.5/0.6	0.5/0.6	0.5	0.5/0.6	0.5/0.7	0.5/0.7		0.6		36.7
acaacggcggcgggaagtt	0.5/0.6/0.7	0.5/0.6/0.7	0.5/0.6/0.7	0.5/0.6/0.7	0.5/0.6/0.7	0.5/0.6/0.7	0.5/0.6/0.7	0.5/0.6/0.7	0.5/0.6/0.7	0.5/0.6/0.7	81.6
caacaacggcggcgggaag	0.5	0.5/0.7	0.5	0.5	0.5/0.7	0.5/0.6	0.5/0.6	0.5/0.6	0.5	0.5/0.6/0.7	52.8
aacaacaacggcggcggga	0.5/0.7	0.5	0.5/0.6	0.5/0.6/0.7	0.5/0.7	0.5/0.7	0.5/0.6	0.5	0.5/0.6/0.7	0.5/0.7	56.2
ccaaaacaacaacggcggc	0.5/0.6/0.7	0.5/0.6/0.7	0.5/0.6/0.7	0.5/0.6/0.7	0.5/0.6/0.7	0.5/0.6/0.7	0.5/0.6/0.7	0.5/0.6/0.7	0.5/0.6/0.7	0.5/0.6/0.7	86.2
ctccaaaacaacaacggcg	0.5	0.5/0.6/0.7	0.6	0.6	0.5/0.6	0.5/0.6/0.7	0.5	0.6			25.2
tgctccaaaacaacaacgg	0.6	0.5/0.6		0.6/0.7	0.6/0.7	0.5/0.7	0.5/0.6	0.5	0.5	0.5	10.7
cgtgctccaaaacaacaac	0.5/0.6	0.5/0.6	0.5/0.6	0.5/0.6/0.7	0.5/0.6	0.5/0.6/0.7	0.5/0.6	0.5/0.6	0.5/0.6	0.5/0.6	67.4
tccgtgctccaaaacaaca	0.5	0.5/0.6/0.7						0.5/0.6	0.5/0.6	0.5/0.6	17.5
tttccgtgctccaaaacaa	0.6/0.7	0.5/0.6	0.5/0.6/0.7	0.5/0.6	0.5/0.6	0.5/0.6	0.5/0.6	0.6	0.6		10.8
tctttccgtgctccaaaac	0.5/0.6/0.7	0.5/0.6/0.7	0.5/0.6/0.7	0.5/0.6/0.7	0.5/0.6/0.7	0.5/0.6/0.7	0.5/0.6/0.7	0.5/0.6/0.7	0.5/0.6/0.7	0.5/0.6/0.7	127.8
cgtctttccgtgctccaaa	0.5/0.6/0.7	0.5/0.6/0.7	0.5/0.6/0.7	0.5/0.6/0.7	0.5/0.6/0.7	0.5/0.6/0.7	0.5/0.6/0.7	0.5/0.6/0.7	0.5/0.6/0.7	0.5/0.6/0.7	110.4
atcgtctttccgtgctcca	0.5	0.5/0.7	0.5	0.5/0.6	0.5	0.5/0.6	0.5/0.6	0.6/0.7		0.7	47.8
tcatcgtctttccgtgctc	0.5/0.6/0.7	0.5/0.6/0.7	0.5/0.6/0.7	0.5/0.6/0.7	0.5/0.6/0.7	0.5/0.6/0.7	0.5/0.6/0.7	0.5/0.6/0.7	0.5/0.6/0.7	0.5/0.6/0.7	79.7
cgtcatcgtctttccgtgc	0.5/0.6/0.7	0.5/0.6	0.5/0.6/0.7	0.5/0.6/0.7	0.5/0.6/0.7	0.5/0.6	0.5/0.6	0.5/0.6/0.7	0.5/0.6/0.7	0.5/0.6	60.8
tccgtcatcgtctttccgt	0.5/0.7	0.5/0.6/0.7		0.6/0.7	0.5/0.7	0.5/0.6/0.7	0.5/0.6	0.6	0.6	0.6	26.2
tttccgtcatcgtctttcc	0.5	0.5	0.6	0.5/0.6/0.7	0.5	0.5/0.6/0.7	0.5		0.6		12.4
tttttccgtcatcgtcttt	0.7	0.5	0.5/0.6	0.6	0.5/0.7	0.5/0.6	0.5/0.6/0.7	0.6	0.6	0.7	26.1
tctttttccgtcatcgtct	0.6	0.6	0.5/0.6	0.5/0.6	0.5/0.6/0.7	0.5/0.6	0.5/0.6	0.7		0.6/0.7	6.9
tctctttttccgtcatcgt	0.5/0.6/0.7		0.5/0.6	0.5	0.5	0.6		0.5/0.6	0.5/0.7	0.5/0.7	19.3
gatctctttttccgtcatc	0.5	0.5/0.6/0.7	0.5/0.6/0.7	0.5	0.5/0.6/0.7	0.5	0.5/0.7	0.5/0.6/0.7	0.5	0.5/0.6/0.7	52.4
acgatctctttttccgtca	0.5	0.5/0.6	0.5/0.6	0.5/0.7	0.5/0.6	0.5	0.5	0.6	0.6		11.2
ccacgatctctttttccgt	0.6/0.7	0.7	0.5/0.6/0.7	0.5	0.5	0.6/0.7			0.7	0.7	41.2
atccacgatctctttttcc	0.5/0.6/0.7	0.5	0.5/0.7	0.6/0.7	0.6/0.7	0.5	0.5/0.7	0.5	0.5/0.6/0.7	0.5/0.6	8.7
taatccacgatctcttttt	0.6	0.7	0.6	0.5/0.6	0.5	0.5	0.5/0.6	0.5/0.7	0.5	0.5/0.6	8.8
cgtaatccacgatctcttt	0.5	0.5/0.7	0.5	0.5/0.7	0.5	0.5/0.6	0.5/0.6/0.7	0.5/0.6	0.5/0.7	0.5/0.6	52.6
gacgtaatccacgatctct	0.5/0.6	0.5/0.7	0.5/0.6	0.5	0.5/0.6/0.7	0.6		0.6		0.6	17.2
gcgacgtaatccacgatct	0.5	0.7	0.7	0.5/0.6	0.5/0.7	0.5	0.5	0.7			33
tggcgacgtaatccacgat	0.5/0.7	0.5/0.6	0.5/0.6/0.7	0.5/0.6	0.5	0.5/0.6/0.7	0.5/0.6	0.5/0.6/0.7	0.5/0.7	0.5	55.8
actggcgacgtaatccacg	0.7	0.6	0.5/0.7	0.5	0.7	0.5	0.5/0.7	0.6/0.7	0.6	0.6	12.9
tgactggcgacgtaatcca	0.5/0.6	0.6	0.5/0.6	0.6	0.5/0.6/0.7	0.5	0.5	0.5/0.6	0.5	0.5	6.4
cttgactggcgacgtaatc	0.5/0.6	0.7	0.5/0.7		0.5		0.6	0.5	0.5	0.5	4
tacttgactggcgacgtaa		0.5/0.6	0.5/0.6	0.5	0.5/0.6/0.7	0.5/0.6	0.5/0.7	0.5	0.5	0.5	7.1
gttacttgactggcgacgt	0.7	0.5/0.6	0.5/0.6/0.7		0.6/0.7	0.5	0.5			0.7	15.9
ttgttacttgactggcgac	0.5/0.6	0.5/0.7	0.5	0.5/0.6	0.5/0.6/0.7	0.5	0.5	0.5	0.5	0.5	55.1
ggttgttacttgactggcg	0.6	0.5	0.5	0.5/0.6/0.7		0.5	0.5/0.7	0.5	0.5/0.6/0.7	0.5/0.7	20.5
gcggttgttacttgactgg	0.5/0.6/0.7	0.6		0.7	0.5/0.6	0.7		0.5	0.5	0.5/0.6	33.9
tcgcggttgttacttgact	0.6/0.7	0.5/0.6/0.7	0.5/0.6/0.7	0.5/0.6	0.6/0.7	0.5/0.6	0.5/0.6/0.7	0.5/0.6/0.7	0.5	0.5/0.6/0.7	11.5
tttcgcggttgttacttga	0.5	0.5	0.5/0.7	0.5/0.6	0.5/0.7	0.5/0.6	0.5/0.7	0.5/0.6	0.5/0.6	0.5/0.7	11.5
tttttcgcggttgttactt	0.5/0.6	0.5/0.6	0.5/0.6	0.5/0.6	0.5/0.6	0.5/0.6/0.7	0.5/0.6	0.5	0.5	0.5/0.6	23.4
actttttcgcggttgttac	0.5/0.6/0.7	0.5/0.7	0.5	0.6	0.5/0.6	0.5/0.6/0.7	0.5/0.6	0.5	0.5	0.5	14.5
caactttttcgcggttgtt	0.5/0.6/0.7	0.5/0.6/0.7	0.5/0.6/0.7	0.5/0.6/0.7	0.5/0.6/0.7	0.5/0.6/0.7	0.5/0.6/0.7	0.5/0.6/0.7	0.5/0.6/0.7	0.5/0.6/0.7	105.7
cgcaactttttcgcggttg	0.5/0.6/0.7	0.5/0.6/0.7	0.5/0.6/0.7	0.5/0.6/0.7	0.5/0.6/0.7	0.5/0.6/0.7	0.5/0.6/0.7	0.5/0.6/0.7	0.5/0.6/0.7	0.5/0.6/0.7	101.3
cgcgcaactttttcgcggt	0.5/0.6/0.7	0.5/0.6/0.7	0.5/0.6/0.7	0.5/0.6/0.7	0.5/0.6/0.7	0.5/0.6/0.7	0.5/0.6/0.7	0.5/0.6/0.7	0.5/0.6/0.7	0.5/0.6/0.7	70.1
tccgcgcaactttttcgcg	0.5/0.6	0.5/0.6/0.7	0.5/0.6/0.7	0.5/0.6	0.5/0.6/0.7	0.5/0.6	0.5/0.6/0.7	0.5/0.6	0.5/0.6	0.5/0.6/0.7	67.9
cctccgcgcaactttttcg		0.5/0.7	0.5	0.5/0.7	0.5/0.7	0.5/0.7	0.5		0.6	0.6	21.4
ctcctccgcgcaacttttt	0.5/0.6	0.5/0.6/0.7	0.5/0.6/0.7	0.5/0.6	0.5/0.6/0.7	0.5/0.6/0.7	0.5/0.6	0.5/0.6	0.5/0.6	0.5/0.6	61.2
aactcctccgcgcaacttt				0.5/0.7	0.5/0.6	0.5/0.7	0.5	0.6		0.6/0.7	4.5
acaactcctccgcgcaact		0.5/0.6	0.5/0.7	0.5	0.5/0.7	0.5	0.5/0.6	0.5/0.6	0.5/0.6/0.7	0.5/0.6	6.4
acacaactcctccgcgcaa	0.5/0.6/0.7	0.5/0.6/0.7	0.5/0.6/0.7	0.5/0.6/0.7	0.5/0.6/0.7	0.5/0.6/0.7	0.5/0.6/0.7	0.5/0.6/0.7	0.5/0.6/0.7	0.5/0.6/0.7	75.1
aaacacaactcctccgcgc	0.5		0.5	0.6	0.6	0.5/0.6/0.7	0.5/0.6	0.5/0.6	0.5/0.6/0.7	0.5/0.7	13.2
acaaacacaactcctccgc	0.5	0.5/0.7	0.5	0.5	0.5/0.6	0.6/0.7	0.7	0.5	0.5	0.5	7.7
ccacaaacacaactcctcc	0.6	0.5	0.5/0.6	0.6/0.7	0.6	0.5	0.5/0.6	0.5/0.7	0.5	0.5	6.8
gtccacaaacacaactcct	0.5/0.6	0.6/0.7	0.5/0.6/0.7	0.5/0.7	0.5/0.6	0.5/0.6	0.5	0.5/0.6/0.7	0.5	0.5/0.6	12.5
tcgtccacaaacacaactc	0.6	0.5/0.6	0.5		0.5	0.5	0.5/0.6	0.5/0.6/0.7	0.5	0.5/0.6	4.7
cttcgtccacaaacacaac	0.5	0.5		0.5/0.7	0.5/0.7	0.5/0.6	0.5/0.6/0.7		0.7		9.9
tacttcgtccacaaacaca	0.5/0.6	0.5/0.6/0.7		0.5	0.7	0.5	0.5/0.6	0.6	0.6	0.7	9.2
ggtacttcgtccacaaaca	0.5/0.6/0.7	0.5/0.6	0.5/0.6	0.5/0.6	0.5/0.6	0.5/0.6	0.5/0.6	0.5/0.6	0.5/0.6/0.7	0.5/0.6	64.1
tcggtacttcgtccacaaa	0.5/0.6/0.7	0.5/0.6/0.7	0.5/0.6/0.7	0.5/0.6/0.7	0.5/0.6/0.7	0.5/0.6/0.7	0.5/0.6/0.7	0.5/0.6/0.7	0.5/0.6/0.7	0.5/0.6/0.7	118
tttcggtacttcgtccaca	0.5/0.6	0.6	0.5/0.7	0.5/0.6	0.5/0.6	0.5/0.6/0.7	0.5/0.6/0.7	0.5/0.6/0.7	0.5/0.6/0.7	0.5/0.7	22.2
cctttcggtacttcgtcca	0.6/0.7	0.6/0.7	0.5/0.6	0.6		0.5/0.6/0.7	0.5/0.6	0.6	0.6	0.6/0.7	29.7
gacctttcggtacttcgtc	0.5/0.6/0.7	0.5/0.6	0.5/0.6	0.6/0.7	0.6	0.5/0.7	0.5	0.5/0.6	0.5	0.5	10.3
aagacctttcggtacttcg	0.5/0.6	0.5/0.7	0.7	0.5	0.5	0.5/0.6	0.5/0.6	0.5/0.6	0.5/0.6	0.5/0.6	6.9
gtaagacctttcggtactt	0.6	0.5/0.7		0.5	0.5/0.6/0.7	0.5/0.6	0.5/0.6	0.5	0.5	0.5/0.6	35.7
cggtaagacctttcggtac	0.5	0.5/0.6		0.5/0.6	0.5		0.6/0.7	0.5/0.6/0.7	0.5/0.7	0.5/0.7	19.6
tccggtaagacctttcggt			0.5	0.5	0.6	0.5/0.6/0.7	0.5	0.6	0.6/0.7		5.3
tttccggtaagacctttcg	0.6/0.7	0.5	0.5/0.7	0.5/0.6	0.7	0.6		0.5/0.6	0.5/0.6	0.5/0.7	5
gttttccggtaagaccttt	0.6	0.5/0.6/0.7	0.5/0.6	0.6	0.5/0.7	0.6		0.7	0.6	0.6	28.9
gagttttccggtaagacct	0.5/0.6	0.5/0.6/0.7	0.5	0.5/0.6		0.6		0.5/0.7	0.5	0.5	9.9
tcgagttttccggtaagac	0.7	0.6	0.5/0.6	0.5/0.6	0.7	0.7		0.6/0.7	0.6/0.7		39
cgtcgagttttccggtaag	0.6/0.7	0.7	0.5	0.5/0.6/0.7	0.5/0.6/0.7	0.5	0.5	0.5/0.6	0.5	0.5	5.7
tgcgtcgagttttccggta	0.5/0.6/0.7	0.6		0.6	0.5/0.6	0.6		0.7	0.6	0.6	4.1
cttgcgtcgagttttccgg	0.5	0.5/0.7		0.5/0.6	0.5/0.6	0.5/0.6	0.5	0.5/0.7	0.5	0.5	5.1
ttcttgcgtcgagttttcc	0.5/0.6/0.7	0.6	0.5	0.5	0.5	0.5/0.6	0.5/0.6	0.5/0.6/0.7	0.5	0.5/0.7	7.3
ttttcttgcgtcgagtttt	0.5/0.6	0.5	0.5/0.6	0.6/0.7	0.5	0.5	0.5	0.7	0.6		5.4
atttttcttgcgtcgagtt	0.6	0.5/0.6	0.5/0.7	0.5	0.5/0.7	0.5/0.6	0.5/0.7	0.6/0.7		0.6	9.8
tctgatttttcttgcgtcg	0.5	0.7	0.6/0.7	0.5		0.5	0.5/0.7	0.5/0.7	0.5	0.5/0.6/0.7	4.1
tctctgatttttcttgcgt	0.5	0.5/0.6/0.7	0.6/0.7	0.5	0.7		0.7	0.5	0.5/0.7	0.5/0.7	12.4
tctctctgatttttcttgc	0.6	0.5	0.7		0.6	0.5	0.5/0.6	0.6/0.7	0.6	0.6	4.9
gatctctctgatttttctt	0.5/0.6	0.5	0.5	0.5	0.6/0.7	0.5/0.7	0.5	0.5/0.6/0.7	0.5/0.7	0.5/0.6/0.7	31.9
aggatctctctgatttttc		0.6	0.5	0.7	0.5/0.7		0.7	0.5	0.5	0.5/0.7	13.2
tgaggatctctctgatttt	0.5	0.5	0.5	0.5/0.6				0.5/0.6	0.5	0.5	11.6
tatgaggatctctctgatt	0.6	0.5	0.5	0.5	0.5	0.7	0.7	0.5/0.6	0.5/0.6	0.5	8.3
cctttatgaggatctctct	0.7	0.5/0.6	0.5/0.6	0.5	0.6	0.5	0.5/0.6	0.5/0.6	0.5	0.5/0.6	7.4
ggcctttatgaggatctct	0.5/0.6	0.5/0.6/0.7	0.5/0.6	0.5/0.6	0.5/0.6	0.5/0.6	0.5/0.6/0.7	0.5/0.6/0.7	0.5/0.6	0.5/0.6	61.3
ttggcctttatgaggatct	0.5	0.6	0.7		0.5/0.6/0.7		0.6/0.7	0.5	0.5/0.6	0.5	21.8
tcttggcctttatgaggat	0.5/0.6/0.7	0.5/0.6/0.7	0.5/0.6/0.7	0.5/0.6/0.7	0.5/0.6/0.7	0.5/0.6/0.7	0.5/0.6/0.7	0.5/0.6/0.7	0.5/0.6/0.7	0.5/0.6/0.7	112.8
tatccactgtttttggaac	0.5		0.5	0.6/0.7	0.5/0.6	0.5/0.7	0.5		0.7	0.6/0.7	11.9
attatccactgtttttgga		0.6	0.5/0.6	0.5/0.6	0.5	0.7			0.6	0.6/0.7	24.7
aaattatccactgtttttg	0.5/0.7	0.5/0.7		0.5	0.5/0.6	0.5/0.6/0.7	0.5/0.6	0.5	0.5	0.5	9.8
caaaattatccactgtttt	0.5/0.7	0.5/0.6/0.7	0.5/0.6	0.5	0.5	0.5	0.5	0.5	0.5/0.6	0.5/0.6	50.5
cacaaaattatccactgtt	0.5/0.6/0.7	0.5/0.6/0.7	0.5/0.6/0.7	0.5/0.6/0.7	0.5/0.6/0.7	0.5/0.6/0.7	0.5/0.6/0.7	0.5/0.6/0.7	0.5/0.6/0.7	0.5/0.6/0.7	83.7
gccacaaaattatccactg	0.5/0.6/0.7	0.5/0.6/0.7	0.5/0.6/0.7	0.5/0.6/0.7	0.5/0.6/0.7	0.5/0.6	0.5/0.6	0.5/0.6/0.7	0.5/0.6	0.5/0.6	60.3
aggccacaaaattatccac	0.5/0.7	0.5	0.5	0.6	0.6	0.5	0.5	0.6/0.7		0.6	45
taaggccacaaaattatcc	0.7	0.5/0.6/0.7	0.5/0.7	0.5/0.6/0.7	0.5	0.5	0.5/0.6	0.5/0.7	0.5/0.6	0.5	16.1
gctaaggccacaaaattat	0.5/0.6/0.7	0.5/0.6	0.5/0.6	0.5/0.6	0.5/0.6	0.5/0.6/0.7	0.5/0.6	0.5/0.6	0.5/0.6/0.7	0.5/0.6	67.2
tagctaaggccacaaaatt						0.5	0.5	0.5/0.7	0.5/0.6	0.5/0.6	18.7
tgtagctaaggccacaaaa	0.5/0.6	0.6		0.5/0.6	0.5/0.7	0.6		0.6/0.7	0.6	0.7	48
cctgtagctaaggccacaa	0.5/0.6/0.7	0.5/0.6/0.7	0.5/0.6/0.7	0.5/0.6/0.7	0.5/0.6/0.7	0.5/0.6/0.7	0.5/0.6/0.7	0.5/0.6/0.7	0.5/0.6/0.7	0.5/0.6/0.7	84
ctcctgtagctaaggccac	0.5/0.7	0.5/0.6	0.5/0.7		0.6		0.7	0.5/0.6	0.5/0.6	0.5	39.7
ctctcctgtagctaaggcc	0.5/0.7	0.7	0.5/0.7	0.5/0.6	0.5/0.6		0.6	0.5/0.6/0.7	0.5/0.7	0.5/0.6	5.4
ttctctcctgtagctaagg	0.5/0.6/0.7	0.5/0.7	0.5/0.6/0.7	0.5/0.7	0.5/0.6	0.5/0.7	0.5	0.5/0.7	0.5/0.6	0.5	22.8
ctttctctcctgtagctaa	0.5/0.6/0.7	0.5/0.6/0.7	0.5/0.6	0.5/0.6/0.7	0.5/0.6/0.7	0.5/0.6	0.5/0.6/0.7	0.5/0.6	0.5/0.6	0.5/0.6/0.7	69.3
tcctttctctcctgtagct	0.5/0.6/0.7	0.6	0.5/0.6		0.5/0.7	0.5/0.6/0.7	0.5	0.5/0.7	0.5	0.5/0.6	24.2
aatcctttctctcctgtag	0.5/0.6	0.5	0.5/0.6/0.7	0.5	0.5	0.5/0.7	0.5	0.5/0.7	0.5/0.7	0.5/0.6	6.1
caaatcctttctctcctgt	0.5/0.6/0.7	0.6	0.5/0.7	0.5	0.5	0.5/0.6/0.7	0.5	0.6	0.7		15.1
gccaaatcctttctctcct	0.5	0.5	0.7	0.6	0.5/0.6	0.5	0.5/0.6	0.5/0.6	0.5/0.7	0.5/0.6/0.7	11.6
tagccaaatcctttctctc		0.5/0.6/0.7	0.5/0.6/0.7			0.5	0.5/0.6/0.7	0.5/0.6	0.5/0.6/0.7	0.5	6.6
tgtagccaaatcctttctc	0.5	0.6/0.7	0.7	0.5/0.7	0.5	0.5	0.5/0.6	0.5/0.6	0.5	0.5/0.7	7.7
tttgtagccaaatcctttc	0.5/0.6	0.5	0.6	0.5/0.6	0.5	0.5/0.7	0.5/0.6/0.7		0.7	0.6	5.8
tttttgtagccaaatcctt	0.5	0.5/0.6	0.5/0.7	0.6	0.5			0.5	0.5/0.6/0.7	0.5/0.6	18.1
tgtttttgtagccaaatcc	0.7	0.5/0.6	0.6		0.6	0.5	0.5	0.5/0.6/0.7	0.5	0.5	16.5
gctgtttttgtagccaaat	0.5/0.6/0.7	0.5/0.6/0.7	0.5/0.6/0.7	0.5/0.6/0.7	0.5/0.6/0.7	0.5/0.6/0.7	0.5/0.6/0.7	0.5/0.6/0.7	0.5/0.6/0.7	0.5/0.6/0.7	86.2
ttgctgtttttgtagccaa	0.6/0.7	0.5/0.6	0.5/0.6		0.5/0.7	0.5/0.6/0.7	0.5/0.6/0.7	0.7	0.6	0.6/0.7	32
atttgctgtttttgtagcc	0.6	0.5/0.6	0.6	0.5/0.6	0.5	0.6/0.7	0.7	0.6			22.6
gaatttgctgtttttgtag	0.5/0.6	0.5	0.6/0.7	0.6/0.7		0.5/0.6	0.5/0.6		0.7	0.6/0.7	28.8
tggaatttgctgtttttgt	0.5	0.5/0.6		0.7	0.5	0.5/0.7	0.5	0.6/0.7			21.5
gatggaatttgctgttttt	0.5/0.6/0.7	0.5/0.6/0.7	0.5/0.6/0.7	0.5/0.6/0.7	0.5/0.6/0.7	0.5/0.6/0.7	0.5/0.6/0.7	0.5/0.6/0.7	0.5/0.6/0.7	0.5/0.6/0.7	92.4
acgatggaatttgctgttt	0.5/0.6/0.7	0.5/0.6/0.7	0.5/0.6/0.7	0.5/0.6/0.7	0.5/0.6/0.7	0.5/0.6/0.7	0.5/0.6/0.7	0.5/0.6/0.7	0.5/0.6/0.7	0.5/0.6/0.7	92.7
acacgatggaatttgctgt	0.5/0.6	0.5/0.6	0.5/0.7	0.6/0.7	0.5/0.6/0.7		0.6	0.5	0.5/0.6/0.7	0.5/0.6	8.1
ttacacgatggaatttgct	0.5/0.7	0.5/0.6	0.5	0.5	0.5					0.6	13.6
gattacacgatggaatttg		0.7	0.7	0.5/0.7	0.5/0.6	0.5/0.7	0.5	0.5/0.7	0.5	0.5	7.7
ttgattacacgatggaatt	0.5	0.5/0.7	0.5/0.7	0.5/0.6	0.5/0.7	0.5/0.6/0.7	0.5/0.6	0.5	0.5/0.6	0.5/0.6	12.6
ccttgattacacgatggaa	0.5	0.5/0.6	0.5/0.6	0.5/0.6	0.5/0.6	0.5	0.5/0.6/0.7	0.5/0.6	0.5/0.6/0.7	0.5	54.1
gtccttgattacacgatgg		0.5/0.7	0.5/0.7	0.5	0.5/0.6	0.5/0.6	0.5/0.6	0.6	0.6	0.6	12.6
aagtccttgattacacgat	0.7	0.5	0.5/0.7	0.5/0.6	0.5	0.5/0.6	0.5/0.6/0.7	0.5/0.6	0.5/0.6/0.7	0.5/0.6/0.7	13.3
tgaagtccttgattacacg	0.5/0.6	0.5/0.6/0.7	0.5/0.6/0.7	0.5/0.6	0.5/0.6	0.6		0.7	0.6/0.7		11.2
catgaagtccttgattaca		0.5/0.6	0.6	0.5/0.6/0.7	0.5/0.6/0.7			0.6		0.7	36.1
atcatgaagtccttgatta	0.7	0.5/0.6		0.5	0.5/0.6	0.5/0.6	0.5	0.5/0.6/0.7	0.5	0.5	12.1
ggatcatgaagtccttgat	0.6	0.5/0.7		0.6	0.5	0.5/0.7	0.5	0.5	0.5/0.7	0.5/0.6	33.6
ctggatcatgaagtccttg		0.5	0.6	0.5/0.6	0.5	0.5	0.5/0.6	0.5/0.7	0.5	0.5	25.6
ccctggatcatgaagtcct	0.6	0.5	0.6	0.5/0.7	0.5/0.6	0.5	0.5/0.6	0.5/0.6	0.5/0.6	0.5	17.1
cgccctggatcatgaagtc	0.5	0.5	0.5/0.6/0.7	0.5	0.5	0.5/0.6	0.5	0.5	0.5/0.6	0.5	48.8
tccgccctggatcatgaag	0.5	0.5	0.7	0.5	0.5	0.5/0.6	0.5/0.7	0.5	0.5	0.5	11.3
tctccgccctggatcatga	0.5/0.6		0.5/0.6/0.7		0.6/0.7			0.5/0.6/0.7	0.5/0.6	0.5/0.6/0.7	7.2
agtctccgccctggatcat	0.5	0.5/0.6	0.5/0.6/0.7	0.5	0.5/0.6	0.5	0.5	0.5	0.5/0.6/0.7	0.5/0.6	51.5
gaagtctccgccctggatc	0.6/0.7	0.6	0.5		0.5/0.6/0.7	0.6	0.6/0.7	0.5/0.6	0.5	0.5/0.7	7.3
gtgaagtctccgccctgga	0.5/0.6	0.5/0.7	0.5/0.6	0.5	0.5/0.6/0.7	0.5/0.6/0.7	0.5/0.6	0.5/0.7	0.5/0.6	0.5	58.2
tggtgaagtctccgccctg	0.5/0.7	0.5/0.7	0.5/0.6/0.7	0.5/0.6	0.5/0.6	0.5	0.5/0.6	0.5/0.6/0.7	0.5/0.7	0.5/0.6	53.2
cctggtgaagtctccgccc			0.5/0.6/0.7	0.5/0.6/0.7	0.6	0.5/0.7	0.5/0.6/0.7	0.5	0.5/0.6/0.7	0.5/0.7	11
cccctggtgaagtctccgc	0.6	0.5/0.6/0.7	0.7	0.7	0.5/0.6/0.7	0.5/0.7	0.5/0.6	0.5/0.6	0.5	0.5/0.7	23.4
ctcccctggtgaagtctcc	0.5/0.6	0.6/0.7	0.5	0.5			0.6/0.7	0.5	0.5	0.5	19.1
atctcccctggtgaagtct	0.5	0.7	0.5/0.6		0.6	0.6	0.6	0.5	0.5	0.5/0.7	12.4
ccatctcccctggtgaagt	0.5/0.6/0.7	0.5/0.6	0.5/0.6	0.5/0.7	0.5/0.7	0.5/0.7	0.5/0.6/0.7	0.5/0.6	0.5/0.6/0.7	0.5/0.7	58.1
tgccatctcccctggtgaa	0.5/0.6/0.7	0.5/0.6/0.7	0.5/0.6/0.7	0.5/0.6/0.7	0.5/0.6/0.7	0.5/0.6/0.7	0.5/0.6/0.7	0.5/0.6/0.7	0.5/0.6/0.7	0.5/0.6/0.7	82.4
tgtgccatctcccctggtg	0.6/0.7	0.6	0.5	0.5/0.6	0.5/0.7	0.5/0.6/0.7	0.5/0.6		0.6	0.7	26.2
cctgtgccatctcccctgg	0.5/0.6/0.7	0.5/0.6/0.7	0.5/0.6/0.7	0.5/0.6/0.7	0.5/0.6/0.7	0.5/0.6/0.7	0.5/0.6/0.7	0.5/0.6/0.7	0.5/0.6/0.7	0.5/0.6/0.7	78.6
ctcctgtgccatctcccct	0.5/0.7	0.5/0.7	0.5	0.6	0.5	0.5/0.6	0.5	0.5/0.7	0.5	0.5/0.6	23.9
tcctcctgtgccatctccc		0.5/0.6	0.5	0.5		0.5/0.6	0.5/0.6	0.5/0.6	0.5/0.6	0.5	19.6
tttcctcctgtgccatctc		0.5/0.6	0.5	0.5	0.5/0.7	0.7			0.6	0.6/0.7	29.5
tctttcctcctgtgccatc	0.5/0.6	0.5	0.5/0.6/0.7	0.7	0.6	0.5/0.6	0.5/0.6	0.6/0.7	0.6		15.1
gctctttcctcctgtgcca	0.5/0.6/0.7	0.6	0.6	0.5	0.6/0.7	0.5/0.6	0.5/0.6	0.5/0.7	0.5/0.6	0.5/0.7	44.1
atgctctttcctcctgtgc	0.5/0.6			0.6/0.7	0.6/0.7	0.6/0.7	0.7	0.5	0.5	0.5/0.7	9.2
agatgctctttcctcctgt	0.5/0.6		0.5/0.7	0.5/0.6	0.5	0.5	0.5	0.7	0.6	0.6/0.7	25.5
gtagatgctctttcctcct	0.5/0.6		0.6	0.6	0.5/0.6	0.5	0.5/0.6/0.7	0.5/0.6	0.5/0.7	0.5/0.7	41.1
ccgtagatgctctttcctc	0.5		0.6	0.5	0.5/0.6	0.5	0.5	0.5/0.7	0.5/0.6	0.5	41.6
caccgtagatgctctttcc	0.5/0.6/0.7	0.6	0.5	0.5/0.6/0.7	0.7	0.5	0.5/0.7	0.6	0.7	0.6	6.7
ctcaccgtagatgctcttt	0.6	0.5	0.5/0.7	0.5/0.6/0.7		0.6/0.7	0.6/0.7	0.5	0.5/0.6/0.7	0.5/0.6/0.7	49.3
cgctcaccgtagatgctct	0.5/0.6	0.5/0.6/0.7	0.5	0.5/0.7	0.5/0.6	0.5	0.5/0.7	0.5/0.6/0.7	0.5/0.6	0.5/0.6	28.3
agcgctcaccgtagatgct	0.5	0.5/0.6	0.6	0.5/0.7	0.5/0.6		0.7	0.7			35.9
gaagcgctcaccgtagatg	0.5/0.6	0.5/0.7	0.5/0.6	0.5/0.7	0.5/0.6	0.5/0.6	0.5/0.7	0.6	0.6	0.7	11
gggaagcgctcaccgtaga	0.5/0.6/0.7	0.5/0.6/0.7	0.5/0.6/0.7	0.5/0.6/0.7	0.5/0.6/0.7	0.5/0.6/0.7	0.5/0.6/0.7	0.5/0.6/0.7	0.5/0.6/0.7	0.5/0.6/0.7	97.2
cggggaagcgctcaccgta	0.5/0.6/0.7	0.5/0.6/0.7	0.5/0.6/0.7	0.5/0.6/0.7	0.5/0.6/0.7	0.5/0.6/0.7	0.5/0.6/0.7	0.5/0.6/0.7	0.5/0.6/0.7	0.5/0.6/0.7	109.9
atcggggaagcgctcaccg	0.5/0.6/0.7	0.5/0.6/0.7	0.5	0.5/0.6	0.6	0.5/0.6	0.5	0.5/0.6	0.5/0.7	0.5/0.6	19.8
tcatcggggaagcgctcac	0.5	0.6	0.5/0.6	0.6/0.7	0.5	0.5/0.6/0.7	0.5/0.6/0.7		0.6		16.1
tctcatcggggaagcgctc		0.6	0.5	0.5/0.6/0.7		0.5/0.6	0.5	0.5	0.5/0.7	0.5/0.6	13.5
gttctcatcggggaagcgc	0.5	0.5/0.7	0.6	0.5/0.6	0.6			0.5/0.7	0.5	0.5/0.6	7.3
aagttctcatcggggaagc	0.5/0.7	0.5/0.6/0.7	0.5/0.7			0.6		0.5/0.6	0.5/0.6	0.5	32.2
tgaagttctcatcggggaa	0.5/0.6	0.6	0.5/0.6	0.6	0.5/0.6		0.6/0.7	0.6	0.6	0.6	16.2
tttgaagttctcatcgggg	0.6	0.6/0.7	0.5/0.7	0.5/0.6	0.5/0.6	0.6		0.6		0.6	15.3
agtttgaagttctcatcgg	0.6	0.6	0.5	0.6/0.7	0.5/0.6/0.7	0.5/0.6	0.5/0.6/0.7	0.5	0.5	0.5/0.7	14.9
tcagtttgaagttctcatc	0.5	0.5	0.5/0.6	0.5	0.6	0.6	0.6		0.6	0.6	10.3
cttcagtttgaagttctca	0.5/0.6	0.5/0.6	0.5	0.5/0.7	0.5	0.5/0.6	0.5/0.6	0.5	0.5/0.6	0.5/0.6/0.7	58.3
tgcttcagtttgaagttct	0.5	0.5/0.7	0.5/0.6	0.5/0.7	0.5/0.6/0.7	0.5/0.6/0.7	0.5	0.5	0.5/0.6/0.7	0.5/0.6	54.6
agtgcttcagtttgaagtt	0.6/0.7	0.5/0.6		0.5/0.7	0.5/0.6	0.5	0.5/0.6	0.5/0.6	0.5	0.5	30.8
gtagtgcttcagtttgaag	0.5	0.5	0.7	0.5/0.6	0.5/0.6	0.5/0.6	0.5/0.6	0.5/0.6	0.5/0.6	0.5	26.9
ccgtagtgcttcagtttga	0.5/0.6/0.7	0.5/0.6/0.7	0.5/0.6/0.7	0.5/0.6/0.7	0.5/0.6/0.7	0.5/0.6/0.7	0.5/0.6/0.7	0.5/0.6/0.7	0.5/0.6/0.7	0.5/0.6/0.7	81.9
agatgatgaggttcttggc	0.6/0.7	0.5/0.6	0.5/0.6	0.5/0.6	0.5/0.6/0.7		0.6	0.5/0.6/0.7	0.5	0.5/0.7	9.18
ctgtagtcatctgggtact	0.5/0.6/0.7	0.5/0.6/0.7	0.5/0.6/0.7	0.5/0.6/0.7	0.5/0.6/0.7	0.5/0.6/0.7	0.5/0.6/0.7	0.5/0.6/0.7	0.5/0.6/0.7	0.5/0.6/0.7	98.15
tataggaggaccgtgtagg	0.5/0.6	0.6	0.5		0.5	0.5/0.6	0.5	0.5	0.5/0.6	0.5	37.63
gtataggaggaccgtgtag	0.5/0.6/0.7	0.5/0.6/0.7	0.5/0.6/0.7	0.5/0.6/0.7	0.5/0.6/0.7	0.5/0.6/0.7	0.5/0.6/0.7	0.5/0.6/0.7	0.5/0.6/0.7	0.5/0.6/0.7	78.76
atagcctggaccgtttccg		0.5/0.6/0.7	0.7	0.5/0.6/0.7	0.7	0.5	0.5/0.6/0.7	0.5	0.5	0.5/0.7	19.79
acatagcctggaccgtttc	0.5/0.6/0.7	0.5/0.6/0.7	0.5/0.6/0.7	0.5/0.6/0.7	0.5/0.6/0.7	0.5/0.6/0.7	0.5/0.6/0.7	0.5/0.6/0.7	0.5/0.6/0.7	0.5/0.6/0.7	94.04
catgacgtgcgctatgaag	0.5/0.6/0.7	0.5/0.6/0.7	0.5/0.6/0.7	0.5/0.6/0.7	0.5/0.6/0.7	0.5/0.6/0.7	0.5/0.6/0.7	0.5/0.6/0.7	0.5/0.6/0.7	0.5/0.6/0.7	83.5
gctcattccaggcatccca	0.5/0.6/0.7	0.5/0.6/0.7	0.5/0.6/0.7	0.5/0.6/0.7	0.5/0.6/0.7	0.5/0.6/0.7	0.5/0.6/0.7	0.5/0.6/0.7	0.5/0.6/0.7	0.5/0.6/0.7	95.1
taagctttcatggcatctt	0.7	0.5/0.6/0.7	0.6	0.5/0.6		0.5/0.6	0.5/0.7	0.6/0.7		0.6	49.26
gtaagctttcatggcatct	0.5/0.6/0.7	0.5/0.6/0.7	0.5/0.6/0.7	0.5/0.6/0.7	0.5/0.6/0.7	0.5/0.6/0.7	0.5/0.6/0.7	0.5/0.6/0.7	0.5/0.6/0.7	0.5/0.6/0.7	109.13
ttgttgatgtaagctttca	0.5/0.6/0.7	0.5/0.6/0.7	0.5/0.6	0.5/0.6	0.5/0.6/0.7	0.5/0.6	0.5/0.6	0.5/0.6/0.7	0.5/0.6	0.5/0.6/0.7	66.28
tctttagctcttctacttt	0.6/0.7	0.5/0.6	0.5	0.5/0.7	0.5/0.6	0.5/0.7	0.5/0.7	0.5/0.6	0.5	0.5/0.6	28.23
tattttttctttagctctt	0.5/0.6		0.6	0.5	0.5/0.6		0.6	0.5	0.5	0.5	32
aacaaggcattgtctcagt	0.5/0.6/0.7	0.5/0.6/0.7	0.5/0.6/0.7	0.5/0.6/0.7	0.5/0.6/0.7	0.5/0.6/0.7	0.5/0.6/0.7	0.5/0.6/0.7	0.5/0.6/0.7	0.5/0.6/0.7	93.99
ggaaagtcagtaatcgttt	0.5/0.6/0.7	0.5/0.6/0.7	0.5/0.6/0.7	0.5/0.6/0.7	0.5/0.6/0.7	0.5/0.6/0.7	0.5/0.6/0.7	0.5/0.6/0.7	0.5/0.6/0.7	0.5/0.6/0.7	118.58
actcaaggaaagtcagtaa	0.5/0.6/0.7	0.5/0.6/0.7	0.5/0.6/0.7	0.5/0.6/0.7	0.5/0.6/0.7	0.5/0.6/0.7	0.5/0.6/0.7	0.5/0.6/0.7	0.5/0.6/0.7	0.5/0.6/0.7	108.35
gcacttggcaaagccgccc	0.5/0.6/0.7	0.5/0.6	0.5/0.6	0.5/0.6	0.5/0.6	0.5/0.6/0.7	0.5/0.6	0.5/0.6	0.5/0.6	0.5/0.6/0.7	69.38
agagacttaggcacaatct	0.5	0.7	0.5	0.5/0.6/0.7	0.5/0.6				0.7	0.6	31.52
ggatatttccatggacatc	0.5/0.6/0.7	0.5	0.5/0.6/0.7	0.5/0.7	0.5/0.7	0.5	0.5	0.5	0.5/0.6	0.5	56.15
ttcacctccagatcttcat	0.5	0.5/0.6	0.7	0.6	0.7	0.6	0.6	0.6/0.7			45.02
cacatccacctcgaaactg	0.5/0.6	0.5	0.6/0.7	0.5		0.5/0.7	0.5/0.6	0.6/0.7			47.45
ttaggcaagaagtctcaaa	0.5	0.5/0.7	0.5/0.6	0.5	0.6/0.7	0.6		0.6	0.7	0.6	17.8
ggaatactgtattcattct	0.5/0.7	0.5/0.6/0.7	0.6	0.5	0.5/0.7	0.5	0.5/0.6	0.5/0.6	0.5	0.5	42.04
atgaggcgtgttgagtcat	0.5/0.6	0.5/0.7	0.5/0.6	0.5/0.6	0.5/0.7	0.6	0.7		0.7	0.6	41.63
tatttaaggagggtgatct	0.6		0.5/0.6	0.5	0.5	0.5/0.6/0.7	0.5/0.7	0.5	0.5	0.5/0.6/0.7	27.47
tcatgtaattgcggaaata	0.7	0.5/0.6		0.5/0.6	0.5/0.6	0.5	0.5		0.6	0.6/0.7	42.88
cccttttggctcccccctg	0.5/0.6/0.7	0.5/0.6/0.7	0.5/0.6/0.7	0.5/0.6/0.7	0.5/0.6/0.7	0.5/0.6/0.7	0.5/0.6/0.7	0.5/0.6/0.7	0.5/0.6/0.7	0.5/0.6/0.7	124.42
tgatgacccttttggctcc	0.7		0.5/0.6	0.6/0.7	0.5	0.5/0.6	0.5/0.6/0.7	0.5	0.5/0.7	0.5/0.6/0.7	11.31
gagatgatgacccttttgg	0.5/0.7	0.6	0.5	0.6				0.6/0.7	0.6	0.7	6.1
agggggcagagatgatgac	0.5/0.7	0.5/0.6/0.7	0.5/0.6	0.5/0.7			0.6	0.5/0.6	0.5	0.5/0.6	30.18
gaacatgggggcatcagca	0.5/0.6/0.7	0.5/0.6/0.7	0.5/0.6/0.7	0.5/0.6/0.7	0.5/0.6/0.7	0.5/0.6/0.7	0.5/0.6/0.7	0.5/0.6/0.7	0.5/0.6/0.7	0.5/0.6/0.7	87.27
ttcacacccatgacgaaca	0.5	0.5/0.6	0.6/0.7	0.5/0.6	0.5/0.6/0.7	0.5/0.6	0.5			0.6/0.7	19.66
tcatggttcacacccatga	0.5	0.5/0.7		0.7	0.5/0.7	0.5/0.7	0.5/0.6	0.6	0.6	0.6	39.45
tacttctcatggttcacac	0.5	0.6		0.5/0.7	0.5/0.6	0.5/0.6/0.7	0.5/0.7	0.5/0.6/0.7	0.5/0.6	0.5/0.6	7.29
ttgtcatacttctcatggt	0.6	0.5		0.5/0.7	0.6	0.6/0.7	0.6	0.5/0.6/0.7	0.5	0.5	7.48
tgttgtcatacttctcatg	0.5/0.6/0.7	0.5/0.6		0.5	0.6	0.6	0.6/0.7	0.5/0.6	0.5/0.7	0.5/0.6	7.61
tgaggctgttgtcatactt	0.5/0.6		0.6/0.7	0.5/0.7			0.6	0.5	0.5/0.6	0.5/0.6/0.7	5.83
cttgaggctgttgtcatac	0.5/0.7	0.6	0.5	0.5/0.6/0.7	0.5/0.6	0.5	0.5	0.5	0.5/0.6	0.5/0.6	22.37
atcttgaggctgttgtcat	0.5/0.6	0.5/0.6		0.6	0.5/0.7	0.5/0.6	0.5/0.6/0.7	0.5/0.6	0.5/0.6	0.5	41.71
tgatcttgaggctgttgtc	0.5	0.6	0.6	0.5/0.7		0.5	0.5	0.5/0.7	0.5	0.5/0.6/0.7	5.79
ggaggcattgctgatgatc	0.5/0.7	0.5	0.5/0.6/0.7	0.5/0.6	0.5	0.5/0.6	0.5	0.5/0.6	0.5	0.5	29.2
gctaagcagttggtggtgc	0.5/0.6/0.7	0.5/0.6	0.5/0.6/0.7	0.5/0.6	0.5/0.6/0.7	0.5/0.6	0.5/0.6	0.5/0.6	0.5/0.6	0.5/0.6/0.7	61.4
ggatgaccttggccagggg	0.5/0.6/0.7	0.5/0.6/0.7	0.5/0.6/0.7	0.5/0.6/0.7	0.5/0.6/0.7	0.5/0.6/0.7	0.5/0.6/0.7	0.5/0.6/0.7	0.5/0.6/0.7	0.5/0.6/0.7	102.51
tcatggatgaccttggcca	0.5/0.6	0.5/0.6/0.7	0.6		0.5/0.6	0.5/0.6/0.7	0.5	0.5	0.5/0.6	0.5/0.7	8.53
cacgataccaaagttgtca	0.5	0.5	0.5	0.5/0.7	0.5/0.6/0.7	0.5	0.5	0.5/0.6	0.5/0.6	0.5	56.99
actgtggtcatgagtcctt	0.5/0.6/0.7	0.5/0.6/0.7	0.5/0.6/0.7	0.5/0.6/0.7	0.5/0.6/0.7	0.5/0.6/0.7	0.5/0.6/0.7	0.5/0.6/0.7	0.5/0.6/0.7	0.5/0.6/0.7	117.38
tttgtattcagcccatatc		0.5	0.5/0.6/0.7		0.5/0.6/0.7	0.6		0.6	0.7	0.6/0.7	8.06
ttttagaatccatgataat	0.5	0.5/0.6	0.5	0.5/0.6	0.5/0.7	0.5/0.6	0.5/0.6/0.7	0.5/0.7	0.5	0.5/0.6/0.7	44.49
caaatatccgagtgtagta	0.5/0.6/0.7	0.5/0.6	0.5/0.6	0.5/0.6	0.5/0.6/0.7	0.5/0.6/0.7	0.5/0.6/0.7	0.5/0.6	0.5/0.6	0.5/0.6	61.39
ggattgtttacataaccgg	0.5/0.6	0.5/0.6/0.7	0.5/0.6	0.5	0.5	0.5/0.6	0.5/0.7	0.5/0.6/0.7	0.5/0.6	0.5/0.6/0.7	58.4
cgcttccggattgtttaca	0.5/0.6/0.7	0.5/0.6/0.7	0.5/0.6/0.7	0.5/0.6/0.7	0.5/0.6/0.7	0.5/0.6/0.7	0.5/0.6/0.7	0.5/0.6/0.7	0.5/0.6/0.7	0.5/0.6/0.7	90.09
ggcgttggtcgcttccgga	0.5/0.6	0.5/0.6	0.6	0.7		0.5	0.5/0.7		0.6		10.3
tacttaatcagagacttca	0.5/0.7	0.5		0.5/0.6	0.7	0.6/0.7	0.6/0.7	0.5/0.6	0.5/0.7	0.5/0.6	8.1
gtacttaatcagagacttc	0.5/0.6/0.7	0.5/0.6	0.5/0.6	0.5/0.6/0.7	0.5/0.6	0.5/0.6	0.5/0.6	0.5/0.6	0.5/0.6/0.7	0.5/0.6	65.33
gcgagaggcggacgggacc	0.5/0.6/0.7	0.5/0.6/0.7	0.5/0.6/0.7	0.5/0.6/0.7	0.5/0.6/0.7	0.5/0.6/0.7	0.5/0.6/0.7	0.5/0.6/0.7	0.5/0.6/0.7	0.5/0.6/0.7	100
ccgggcgcctcggaagacc	0.5/0.6/0.7	0.5/0.6/0.7	0.5/0.6/0.7	0.5/0.6/0.7	0.5/0.6/0.7	0.5/0.6/0.7	0.5/0.6/0.7	0.5/0.6/0.7	0.5/0.6/0.7	0.5/0.6/0.7	100
atggctgcagcttccgaga	0.5/0.6/0.7	0.5/0.6/0.7	0.5/0.6	0.5/0.6/0.7	0.5/0.6	0.5/0.6	0.5/0.6	0.5/0.6	0.5/0.6	0.5/0.6/0.7	60
ccccgcggctgctcacagg	0.5/0.6/0.7	0.5/0.6/0.7	0.5/0.6/0.7	0.5/0.6/0.7	0.5/0.6/0.7	0.5/0.6/0.7	0.5/0.6/0.7	0.5/0.6/0.7	0.5/0.6/0.7	0.5/0.6/0.7	75
tcaggagaagccgaggaag	0.5/0.6/0.7		0.5/0.6/0.7	0.5/0.7	0.6	0.6	0.7	0.5/0.6	0.5/0.6	0.5	38
cgggaggtgccgccgccgc	0.5/0.6/0.7	0.5/0.6/0.7	0.5/0.6/0.7	0.5/0.6/0.7	0.5/0.6/0.7	0.5/0.6/0.7	0.5/0.6/0.7	0.5/0.6/0.7	0.5/0.6/0.7	0.5/0.6/0.7	80
cccgggtccctggatgtgc	0.5/0.6	0.5/0.6	0.5/0.6	0.5/0.6	0.5/0.6	0.5/0.6/0.7	0.5/0.6	0.5/0.6	0.5/0.6	0.5/0.6	68
tcctccgaacggctgcctc	0.5/0.7	0.5	0.7		0.5/0.6	0.5/0.6	0.5	0.6	0.6	0.6	42
ttctcctcagcagccagag	0.6	0.5/0.6	0.5	0.5/0.6/0.7	0.5/0.6	0.5	0.5	0.5	0.5/0.6/0.7	0.5/0.7	48
ccgcttggctctggaccgc	0.5/0.6/0.7	0.5/0.6	0.5/0.6	0.5/0.6/0.7	0.5/0.6/0.7	0.5/0.6	0.5/0.6/0.7	0.5/0.6	0.5/0.6	0.5/0.6/0.7	69
ttcttctgcaggatggaaa	0.5/0.6/0.7	0.5/0.6/0.7	0.5/0.6/0.7	0.5/0.6/0.7	0.5/0.6/0.7	0.5/0.6/0.7	0.5/0.6/0.7	0.5/0.6/0.7	0.5/0.6/0.7	0.5/0.6/0.7	73
tggataaatataggtcaag	0.5/0.6	0.5	0.5/0.6	0.5	0.5	0.5	0.5/0.6	0.5/0.6	0.5/0.7	0.5/0.7	52
atcaatattgttcctgtat	0.5/0.6/0.7	0.5/0.6	0.5	0.5	0.5	0.5/0.6	0.5	0.5/0.6/0.7	0.5/0.6/0.7	0.5/0.7	51
attaaatttggcggtgtca	0.5	0.6	0.5/0.6		0.6			0.5/0.6	0.5/0.6	0.5/0.7	35
tcaagatcttcacaaaagg	0.5/0.6/0.7	0.5	0.5	0.7	0.5	0.5/0.6	0.5/0.6	0.5/0.6/0.7	0.5	0.5/0.6	27
cattacaccagttcgtccc		0.5	0.5/0.6	0.5/0.6	0.6	0.5	0.5/0.7	0.5/0.6	0.5/0.7	0.5/0.6	25
ttgtctctggtccttactt	0.5	0.5	0.5/0.6	0.5/0.6	0.5	0.5/0.7	0.5/0.7	0.5	0.5/0.7	0.5/0.6	25
cacatagcgcctctgactg	0.5/0.6/0.7	0.5/0.6	0.5/0.6		0.5	0.5/0.6	0.5/0.7	0.5/0.7	0.5/0.6/0.7	0.5/0.7	27
ggaatatatcttcaccttt	0.5/0.6/0.7	0.5/0.6/0.7	0.5/0.6/0.7	0.5/0.6/0.7	0.5/0.6/0.7	0.5/0.6/0.7	0.5/0.6/0.7	0.5/0.6/0.7	0.5/0.6/0.7	0.5/0.6/0.7	91
tggaagaactctactttga	0.5/0.6/0.7	0.5/0.6/0.7	0.5/0.6/0.7	0.5/0.6/0.7	0.5/0.6/0.7	0.5/0.6/0.7	0.5/0.6/0.7	0.5/0.6/0.7	0.5/0.6/0.7	0.5/0.6/0.7	70
atgaagaatgtatttaccc	0.6	0.5	0.5/0.6	0.5	0.6	0.6		0.5/0.7	0.5/0.7	0.5	30
cggttggctttgtctttat	0.5/0.6/0.7	0.5/0.6/0.7	0.5/0.6/0.7	0.5/0.6/0.7	0.5/0.6/0.7	0.5/0.6/0.7	0.5/0.6/0.7	0.5/0.6/0.7	0.5/0.6/0.7	0.5/0.6/0.7	100
ctgctagcctctggatttg	0.5/0.6	0.5/0.6	0.5/0.6/0.7	0.5/0.6/0.7	0.5/0.6/0.7	0.5/0.6	0.5/0.7	0.5	0.5	0.5/0.6	56
ctctggatcagagtcagtg	0.5/0.6/0.7	0.5/0.6/0.7	0.5/0.6/0.7	0.5/0.6/0.7	0.5/0.6/0.7	0.5/0.6/0.7	0.5/0.6/0.7	0.5/0.6/0.7	0.5/0.6/0.7	0.5/0.6/0.7	85
ttattttcatggtgtttta	0.5/0.6	0.5	0.5	0.6	0.6	0.5	0.5/0.6	0.6/0.7	0.6/0.7		42
ttgttcctataactggtaa	0.5/0.6	0.5/0.6	0.5/0.6	0.5/0.6	0.5/0.6	0.5/0.6/0.7	0.5/0.6	0.5/0.6	0.5/0.6	0.5/0.6/0.7	60
agtgtcaaaaccctgtgga	0.5/0.7	0.5	0.5/0.6/0.7	0.5/0.7	0.5/0.7	0.5	0.5	0.5	0.5/0.6	0.5	55
aactggaataaaacgggaa	0.5/0.6	0.5/0.6	0.5/0.6	0.5/0.6	0.5/0.6/0.7	0.5/0.6/0.7	0.5/0.6	0.5/0.6	0.5/0.6/0.7	0.5/0.6	62
cacttcagttggtgacaga	0.5/0.6/0.7	0.5/0.6/0.7	0.5/0.6/0.7	0.5/0.6/0.7	0.5/0.6/0.7	0.5/0.6/0.7	0.5/0.6/0.7	0.5/0.6/0.7	0.5/0.6/0.7	0.5/0.6/0.7	75
gtagcaaaacctttcggaa	0.5/0.6	0.5/0.6/0.7	0.5/0.6	0.5/0.6	0.5/0.6	0.5/0.6	0.5/0.6	0.5/0.6	0.5/0.6/0.7	0.5/0.6	68
aaattatttcctttctgag	0.5/0.6/0.7	0.5/0.6/0.7	0.5/0.6/0.7	0.5/0.6/0.7	0.5/0.6/0.7	0.5/0.6/0.7	0.5/0.6/0.7	0.5/0.6/0.7	0.5/0.6/0.7	0.5/0.6/0.7	70
gtaaatagctggagatggt	0.5/0.6/0.7	0.5/0.6/0.7	0.5/0.6/0.7	0.5/0.6/0.7	0.5/0.6/0.7	0.5/0.6/0.7	0.5/0.6/0.7	0.5/0.6/0.7	0.5/0.6/0.7	0.5/0.6/0.7	94
ccagattaataactgtagc	0.5/0.6/0.7	0.5/0.6/0.7	0.5/0.6	0.5/0.6/0.7	0.5/0.6/0.7	0.5/0.6/0.7	0.5/0.6	0.5/0.6	0.5/0.6	0.5/0.6	63
accccaatacagattcact	0.5/0.6	0.5/0.6	0.5/0.6/0.7	0.5/0.6	0.5/0.6	0.5/0.6/0.7	0.5/0.6/0.7	0.5/0.6	0.5/0.6	0.5/0.6/0.7	61
cattgttgctgtgtttctt	0.5/0.6/0.7	0.5/0.6/0.7	0.5/0.6/0.7	0.5/0.6/0.7	0.5/0.6/0.7	0.5/0.6/0.7	0.5/0.6/0.7	0.5/0.6/0.7	0.5/0.6/0.7	0.5/0.6/0.7	70
atgtttcaagcccattctt	0.5/0.6/0.7	0.5/0.6/0.7	0.5/0.6	0.5/0.6/0.7	0.5/0.6	0.5/0.6/0.7	0.5/0.6	0.5/0.6	0.5/0.6	0.5/0.6/0.7	60
gaggagctcagcgtcgact	0.5/0.6/0.7	0.5/0.6/0.7	0.5/0.6/0.7	0.5/0.6/0.7	0.5/0.6/0.7	0.5/0.6/0.7	0.5/0.6/0.7	0.5/0.6/0.7	0.5/0.6/0.7	0.5/0.6/0.7	100
gctgaggttgcaactctga	0.5/0.6/0.7	0.5/0.6/0.7	0.5/0.6/0.7	0.5/0.6/0.7	0.5/0.6/0.7	0.5/0.6/0.7	0.5/0.6/0.7	0.5/0.6/0.7	0.5/0.6/0.7	0.5/0.6/0.7	99
caggcaggagcaactcctt	0.5/0.6/0.7	0.5/0.6/0.7	0.5/0.6/0.7	0.5/0.6/0.7	0.5/0.6/0.7	0.5/0.6/0.7	0.5/0.6/0.7	0.5/0.6/0.7	0.5/0.6/0.7	0.5/0.6/0.7	115
tgaatagcacattggttgg	0.5/0.6/0.7	0.5/0.6/0.7	0.5/0.6/0.7	0.5/0.6/0.7	0.5/0.6/0.7	0.5/0.6/0.7	0.5/0.6/0.7	0.5/0.6/0.7	0.5/0.6/0.7	0.5/0.6/0.7	93
cccactggctgccaagagg	0.5/0.6/0.7	0.5/0.6/0.7	0.5/0.6/0.7	0.5/0.6/0.7	0.5/0.6/0.7	0.5/0.6/0.7	0.5/0.6/0.7	0.5/0.6/0.7	0.5/0.6/0.7	0.5/0.6/0.7	82
ctctcctcaccagcaccgt	0.5/0.6/0.7	0.5/0.6/0.7	0.5/0.6/0.7	0.5/0.6/0.7	0.5/0.6/0.7	0.5/0.6/0.7	0.5/0.6/0.7	0.5/0.6/0.7	0.5/0.6/0.7	0.5/0.6/0.7	120
aaggtctggagctggtagg	0.5	0.5/0.6	0.5	0.5/0.6	0.5/0.6	0.5/0.7	0.5	0.5	0.5/0.6/0.7	0.5/0.6	55
cgtgtccacctctaggacc	0.5/0.6/0.7	0.5/0.6/0.7	0.5/0.6/0.7	0.5/0.6/0.7	0.5/0.6/0.7	0.5/0.6/0.7	0.5/0.6/0.7	0.5/0.6/0.7	0.5/0.6/0.7	0.5/0.6/0.7	90
cagtgccaggtggacctgg	0.5/0.6/0.7	0.5/0.6/0.7	0.5/0.6/0.7	0.5/0.6/0.7	0.5/0.6/0.7	0.5/0.6/0.7	0.5/0.6/0.7	0.5/0.6/0.7	0.5/0.6/0.7	0.5/0.6/0.7	79
cagtattactgcacacgtc	0.5/0.6/0.7	0.5/0.6/0.7	0.5/0.6/0.7	0.5/0.6/0.7	0.5/0.6/0.7	0.5/0.6/0.7	0.5/0.6/0.7	0.5/0.6/0.7	0.5/0.6/0.7	0.5/0.6/0.7	70
ctctggcttcgtcagaatc	0.5/0.6/0.7	0.5/0.6/0.7	0.5/0.6/0.7	0.5/0.6/0.7	0.5/0.6/0.7	0.5/0.6/0.7	0.5/0.6/0.7	0.5/0.6/0.7	0.5/0.6/0.7	0.5/0.6/0.7	110
gtggccttcagcaggagct	0.5/0.6/0.7	0.5/0.6/0.7	0.5/0.6/0.7	0.5/0.6/0.7	0.5/0.6/0.7	0.5/0.6/0.7	0.5/0.6/0.7	0.5/0.6/0.7	0.5/0.6/0.7	0.5/0.6/0.7	90
atacaggacacgaagctcc	0.5/0.6	0.5/0.7	0.5/0.7	0.6/0.7	0.5/0.6		0.6	0.5/0.7	0.5	0.5	42
atcctttagacacttgagc	0.5/0.6	0.5/0.6/0.7	0.5/0.6	0.5/0.6/0.7	0.5/0.6	0.5/0.6/0.7	0.5/0.6/0.7	0.5/0.6	0.5/0.6	0.5/0.6/0.7	60
ctcctggcccgacagaggt	0.5/0.6/0.7	0.5/0.6/0.7	0.5/0.6/0.7	0.5/0.6/0.7	0.5/0.6/0.7	0.5/0.6/0.7	0.5/0.6/0.7	0.5/0.6/0.7	0.5/0.6/0.7	0.5/0.6/0.7	95
ctaccacagtgatgatgac	0.5/0.6/0.7	0.5/0.6/0.7	0.5/0.6	0.5/0.6/0.7	0.5/0.6/0.7	0.5/0.6	0.5/0.6	0.5/0.6/0.7	0.5/0.6	0.5/0.6/0.7	65
tgtgtgttcggtttcatgg			0.5/0.6	0.6/0.7		0.5	0.5/0.6	0.7	0.6	0.6	41
gaggcgtggcttgtgtgtt	0.5/0.6/0.7	0.5/0.6/0.7	0.5/0.6/0.7	0.5/0.6/0.7	0.5/0.6/0.7	0.5/0.6/0.7	0.5/0.6/0.7	0.5/0.6/0.7	0.5/0.6/0.7	0.5/0.6/0.7	99
ctgtcccgggataggttca	0.5/0.6/0.7	0.5/0.6/0.7	0.5/0.6/0.7	0.5/0.6/0.7	0.5/0.6/0.7	0.5/0.6/0.7	0.5/0.6/0.7	0.5/0.6/0.7	0.5/0.6/0.7	0.5/0.6/0.7	80
gaggaagaggccctgtccc	0.5	0.5/0.6/0.7	0.5	0.5/0.6	0.6/0.7	0.6/0.7	0.7	0.7	0.6		48
ccactctgttcagtgtggc	0.5/0.6/0.7	0.5/0.6/0.7	0.5/0.6/0.7	0.5/0.6/0.7	0.5/0.6/0.7	0.5/0.6/0.7	0.5/0.6/0.7	0.5/0.6/0.7	0.5/0.6/0.7	0.5/0.6/0.7	79
ctgactgaggacaatgccc	0.5/0.6	0.7	0.7	0.6		0.5/0.6	0.5	0.5	0.5/0.6	0.5/0.6	38
aggtgtgcaggtaccatgg		0.6	0.5/0.7	0.5/0.6	0.5/0.6/0.7	0.6/0.7	0.7		0.6/0.7	0.6	25
ctctcatcaggctagactt	0.5	0.5/0.6	0.5/0.6/0.7	0.5/0.6/0.7	0.5/0.6	0.5/0.6	0.5/0.6/0.7	0.5	0.5/0.6	0.5/0.6/0.7	50
cagttgtatgtcctcatgg	0.5/0.6	0.7	0.6/0.7	0.5/0.6	0.7			0.6	0.6		42
ggcctcagcatacccaata	0.5/0.7	0.5/0.6	0.5	0.5/0.7	0.5/0.6	0.5/0.7	0.5/0.6	0.5/0.7	0.5/0.6/0.7	0.5/0.6	57
tgctacacatgtctatgga	0.5	0.5	0.5/0.7	0.5/0.6/0.7		0.5/0.6/0.7	0.5/0.7		0.7		37
cccaagctggcatccgtca	0.5/0.6/0.7	0.5/0.6/0.7	0.5/0.6/0.7	0.5/0.6/0.7	0.5/0.6/0.7	0.5/0.6/0.7	0.5/0.6/0.7	0.5/0.6/0.7	0.5/0.6/0.7	0.5/0.6/0.7	71
gtgcccaagctggcatccg	0.5/0.6/0.7	0.5/0.6/0.7	0.5/0.6/0.7	0.5/0.6/0.7	0.5/0.6/0.7	0.5/0.6/0.7	0.5/0.6/0.7	0.5/0.6/0.7	0.5/0.6/0.7	0.5/0.6/0.7	76
agtgcccaagctggcatcc	0.5/0.6/0.7	0.5/0.6/0.7	0.5/0.6	0.5/0.6/0.7	0.5/0.6	0.5/0.6/0.7	0.5/0.6/0.7	0.5/0.6	0.5/0.6/0.7	0.5/0.6/0.7	60
ctccgtgaggccagagacc	0.5/0.6/0.7	0.5/0.6/0.7	0.5/0.6/0.7	0.5/0.6/0.7	0.5/0.6/0.7	0.5/0.6/0.7	0.5/0.6/0.7	0.5/0.6/0.7	0.5/0.6/0.7	0.5/0.6/0.7	93
aggcactctcctgcagtgt	0.5/0.6/0.7	0.5/0.6/0.7	0.5/0.6/0.7	0.5/0.6/0.7	0.5/0.6/0.7	0.5/0.6/0.7	0.5/0.6/0.7	0.5/0.6/0.7	0.5/0.6/0.7	0.5/0.6/0.7	100
aaaggcaggttggccaatg	0.5/0.6/0.7	0.5/0.6/0.7	0.5/0.6/0.7	0.5/0.6/0.7	0.5/0.6/0.7	0.5/0.6/0.7	0.5/0.6/0.7	0.5/0.6/0.7	0.5/0.6/0.7	0.5/0.6/0.7	72
gtaatctctgaacctgtga	0.5/0.6	0.5/0.6	0.5/0.6	0.5/0.6	0.5/0.6/0.7	0.5/0.6/0.7	0.5/0.6	0.5/0.6	0.5/0.6	0.5/0.6	66
tccagacatgaccgctgag	0.5/0.6/0.7	0.5/0.6	0.5/0.6	0.5/0.6	0.5/0.6	0.5/0.6	0.5/0.6	0.5/0.6	0.5/0.6	0.5/0.6	67
tggagctgcaatagtgcaa	0.5/0.6/0.7	0.5/0.6/0.7	0.5/0.6/0.7	0.5/0.6/0.7	0.5/0.6/0.7	0.5/0.6/0.7	0.5/0.6/0.7	0.5/0.6/0.7	0.5/0.6/0.7	0.5/0.6/0.7	95
acacatacacacacacaca	0.5/0.6/0.7	0.5/0.6/0.7	0.5/0.6/0.7	0.5/0.6/0.7	0.5/0.6/0.7	0.5/0.6/0.7	0.5/0.6/0.7	0.5/0.6/0.7	0.5/0.6/0.7	0.5/0.6/0.7	93
ctgaggtgggaggatcact	0.5/0.7	0.5/0.6	0.5	0.5/0.6/0.7	0.5/0.6	0.5	0.5/0.7	0.5/0.7	0.5/0.7	0.5/0.6/0.7	55
gtgtggtgttgtgagccta	0.5/0.6	0.5	0.5	0.5/0.7	0.5/0.7	0.5/0.7	0.5/0.6	0.5/0.6	0.5/0.7	0.5/0.6	59
taacacaaaggaagtctgg	0.5/0.7	0.5	0.5/0.6	0.5	0.5/0.6	0.5	0.5/0.7	0.5	0.5	0.5/0.7	52
tctttatgtttttggcgtc	0.5	0.5	0.5/0.6/0.7	0.5/0.7	0.5	0.5	0.5	0.5/0.6	0.5/0.6/0.7	0.5	18
ttctttatgtttttggcgt	0.5	0.5	0.5	0.5/0.6		0.5/0.6	0.5	0.5/0.6	0.5/0.6	0.5/0.6	5
gggcctttctttatgtttt	0.5/0.6/0.7	0.5/0.6/0.7	0.5/0.6/0.7	0.5/0.6/0.7	0.5/0.6/0.7	0.5/0.6/0.7	0.5/0.6/0.7	0.5/0.6/0.7	0.5/0.6/0.7	0.5/0.6/0.7	94
ccgggcctttctttatgtt	0.5/0.6/0.7	0.5/0.6/0.7	0.5/0.6/0.7	0.5/0.6/0.7	0.5/0.6/0.7	0.5/0.6/0.7	0.5/0.6/0.7	0.5/0.6/0.7	0.5/0.6/0.7	0.5/0.6/0.7	90
ggcgccgggcctttcttta	0.5/0.6/0.7	0.5/0.6/0.7	0.5/0.6/0.7	0.5/0.6/0.7	0.5/0.6/0.7	0.5/0.6/0.7	0.5/0.6/0.7	0.5/0.6/0.7	0.5/0.6/0.7	0.5/0.6/0.7	98
tagaatggcgccgggcctt	0.5/0.6/0.7	0.5/0.6/0.7	0.5/0.6/0.7	0.5/0.6/0.7	0.5/0.6/0.7	0.5/0.6/0.7	0.5/0.6/0.7	0.5/0.6/0.7	0.5/0.6/0.7	0.5/0.6/0.7	80
agcggatagaatggcgccg	0.5/0.6/0.7	0.5	0.5/0.6	0.5/0.7	0.5/0.6	0.5/0.6	0.5/0.7	0.6		0.6	47
tcttccagcggatagaatg	0.5/0.6	0.5/0.6/0.7	0.5	0.5/0.7	0.7	0.6/0.7	0.6/0.7	0.5	0.5	0.5/0.6	8
gttccatcttccagcggat	0.5/0.6/0.7	0.5/0.6/0.7	0.5/0.6/0.7	0.5/0.6/0.7	0.5/0.6/0.7	0.5/0.6/0.7	0.5/0.6/0.7	0.5/0.6/0.7	0.5/0.6/0.7	0.5/0.6/0.7	75
ccagcggttccatcttcca	0.5/0.6/0.7	0.5/0.6/0.7	0.5/0.6/0.7	0.5/0.6/0.7	0.5/0.6/0.7	0.5/0.6/0.7	0.5/0.6/0.7	0.5/0.6/0.7	0.5/0.6/0.7	0.5/0.6/0.7	90
tgctctccagcggttccat	0.5/0.6	0.5/0.6	0.5/0.6	0.5/0.6	0.5/0.6	0.5/0.6	0.5/0.6	0.5/0.6	0.5/0.6	0.5/0.6/0.7	65
tttcatagcttctgccaac		0.6	0.5	0.5	0.6/0.7	0.5	0.5		0.6/0.7		8
cgcgcccaacaccggcata	0.5/0.6/0.7	0.5/0.6/0.7	0.5/0.6/0.7	0.5/0.6/0.7	0.5/0.6/0.7	0.5/0.6/0.7	0.5/0.6/0.7	0.5/0.6/0.7	0.5/0.6/0.7	0.5/0.6/0.7	82
taaataacgcgcccaacac	0.5/0.6	0.5/0.6	0.5/0.6	0.5/0.7	0.5/0.6	0.5/0.6	0.5/0.6			0.6	10
cgcgggcgcaactgcaact	0.5/0.6	0.5/0.6	0.5/0.6/0.7	0.5/0.6	0.5/0.6	0.5/0.6	0.5/0.6	0.5/0.6	0.5/0.6	0.5/0.6/0.7	67
ttataaatgtcgttcgcgg		0.5	0.6/0.7	0.5/0.6/0.7	0.5	0.5/0.6	0.5/0.7	0.5/0.6	0.5/0.6/0.7	0.5/0.6	8
gggagctttttttgcacgt	0.5/0.6/0.7	0.5/0.6/0.7	0.5/0.6/0.7	0.5/0.6/0.7	0.5/0.6/0.7	0.5/0.6/0.7	0.5/0.6/0.7	0.5/0.6/0.7	0.5/0.6/0.7	0.5/0.6/0.7	72
taattttttggatgattgg	0.5	0.7		0.5	0.5	0.5/0.6/0.7	0.5	0.5/0.7	0.5/0.6/0.7	0.5/0.6	3
attcattaaaaccgggagg	0.5/0.6	0.5	0.5/0.6	0.7	0.5/0.6	0.5/0.6	0.5/0.7	0.5/0.7	0.5/0.6	0.5	28
aataggatctctggcatgc	0.5		0.7	0.5/0.6	0.5	0.5/0.6	0.5	0.5/0.6/0.7	0.5/0.7	0.5	8
ttaaaatcgcagtatccgg	0.6	0.6/0.7	0.5/0.6	0.6/0.7	0.5	0.5	0.5	0.5	0.5/0.6/0.7	0.5/0.6	8
attaagacgactcgaaatc	0.5	0.5/0.6/0.7	0.5/0.6	0.5/0.6	0.5	0.5/0.6	0.5/0.6		0.6/0.7	0.7	1
attagataaatcgtatttg	0.5/0.6		0.5	0.6	0.7			0.5/0.6	0.5	0.5	18
ccctcgggtgtaatcagaa	0.5/0.6/0.7	0.5/0.6/0.7	0.5/0.6/0.7	0.5/0.6/0.7	0.5/0.6/0.7	0.5/0.6/0.7	0.5/0.6/0.7	0.5/0.6/0.7	0.5/0.6/0.7	0.5/0.6/0.7	90
ccgcgcccggtttatcatc	0.5/0.6	0.6/0.7	0.5/0.7	0.5/0.6	0.5	0.5/0.7	0.5/0.6	0.5/0.7	0.5/0.7	0.5	49
aactttaccgaccgcgccc	0.5	0.7	0.5/0.6/0.7	0.5/0.7	0.5/0.6/0.7	0.5/0.6/0.7	0.5/0.7	0.5/0.6/0.7	0.5/0.6/0.7	0.5/0.6/0.7	8
aaaatggaacaactttacc	0.5/0.7	0.5	0.5/0.6	0.5/0.6	0.5	0.6/0.7		0.6	0.6		5
tacataaccggacataatc	0.5	0.5/0.7	0.6/0.7	0.5/0.6	0.6	0.7	0.6	0.7	0.6		4
ttaatcagagacttcaggc	0.5/0.6/0.7	0.6/0.7	0.5	0.5/0.7	0.5/0.6	0.7	0.6/0.7	0.5	0.5/0.6	0.5	8
cggcggcgggaagttcacc	0.5/0.6/0.7	0.5/0.6/0.7	0.5/0.6/0.7	0.5/0.6/0.7	0.5/0.6/0.7	0.5/0.6/0.7	0.5/0.6/0.7	0.5/0.6/0.7	0.5/0.6/0.7	0.5/0.6/0.7	92
aaacaacaacggcggcggg	0.5/0.6	0.5	0.5	0.5	0.5/0.6	0.5/0.6/0.7	0.5/0.6/0.7	0.5/0.7	0.5	0.5/0.6	55
caaaacaacaacggcggcg	0.5/0.7	0.5	0.5/0.6/0.7	0.5/0.6	0.5	0.5	0.5	0.5/0.6	0.5	0.5/0.7	50
cgggcggacatggggagat	0.5/0.6/0.7	0.5/0.6/0.7	0.5/0.6/0.7	0.5/0.6/0.7	0.5/0.6/0.7	0.5/0.6/0.7	0.5/0.6/0.7	0.5/0.6/0.7	0.5/0.6/0.7	0.5/0.6/0.7	75
ggggccgcagcttacacat	0.5/0.6/0.7	0.5/0.6/0.7	0.5/0.6/0.7	0.5/0.6/0.7	0.5/0.6/0.7	0.5/0.6/0.7	0.5/0.6/0.7	0.5/0.6/0.7	0.5/0.6/0.7	0.5/0.6/0.7	75
aatgctagttcgctttctc	0.5/0.6	0.5/0.6/0.7	0.6/0.7	0.5/0.6		0.5	0.5/0.6	0.5/0.6	0.5	0.5	15
tacagaaccatactcgaac	0.5/0.6	0.5	0.5/0.6	0.5/0.6	0.5/0.7	0.5/0.6/0.7	0.5	0.5/0.6	0.5	0.5/0.6/0.7	15
atcttttgcccttctggcg	0.5/0.7	0.6	0.5	0.5	0.7	0.5	0.5/0.6/0.7			0.7	15
ccgggccgccgaacatcct	0.5/0.6/0.7	0.5/0.6/0.7	0.5/0.6/0.7	0.5/0.6/0.7	0.5/0.6/0.7	0.5/0.6/0.7	0.5/0.6/0.7	0.5/0.6/0.7	0.5/0.6/0.7	0.5/0.6/0.7	75
cgcccggggacgaggcgta	0.5/0.6/0.7	0.5/0.6/0.7	0.5/0.6/0.7	0.5/0.6/0.7	0.5/0.6/0.7	0.5/0.6/0.7	0.5/0.6/0.7	0.5/0.6/0.7	0.5/0.6/0.7	0.5/0.6/0.7	75
ttgaactcggtgttgatgg	0.5/0.7	0.5/0.7	0.5/0.6	0.5	0.6/0.7	0.5/0.7	0.5/0.7				15
tcttattctgctgctccag	0.6/0.7	0.5/0.7	0.5	0.5	0.5/0.7	0.5/0.6	0.5/0.6	0.5	0.5	0.5/0.6	15
cgcgggctttgtcgttggt	0.5/0.6/0.7	0.5/0.6/0.7	0.5/0.6/0.7	0.5/0.6/0.7	0.5/0.6/0.7	0.5/0.6/0.7	0.5/0.6/0.7	0.5/0.6/0.7	0.5/0.6/0.7	0.5/0.6/0.7	75
aagattgcagggtgttttc	0.5/0.6/0.7	0.5/0.6	0.5/0.7		0.6	0.5/0.6	0.5/0.7	0.6		0.6	15
tttcatattgctgacgtac	0.6	0.5/0.6	0.5/0.6	0.5/0.6	0.6	0.6	0.6/0.7	0.5/0.6	0.5/0.6/0.7	0.5/0.7	15
atttgtaccattcttctgc		0.6	0.6	0.6	0.5/0.6	0.5/0.7	0.5/0.6/0.7	0.6/0.7			15
tcatattctgaatctcatc	0.5/0.6/0.7	0.5/0.7	0.5	0.7	0.5/0.6/0.7	0.5/0.7	0.5/0.6/0.7	0.7	0.6/0.7		15
tattcacgaaggtgacgag	0.5	0.5	0.6/0.7	0.6	0.5	0.6		0.6		0.6/0.7	15
taacattgagcaggtcttg	0.5	0.5	0.6		0.5/0.6/0.7	0.5/0.6	0.5/0.6	0.5/0.7	0.5/0.7	0.5	15
aaaagtttggaagaggcag	0.5	0.5/0.7	0.5/0.6	0.5/0.7	0.5	0.5/0.7	0.5/0.6	0.6			15
tttttgagtgggtatcaac	0.5/0.7	0.5/0.7	0.5/0.6			0.7		0.5/0.6	0.5/0.7	0.5/0.6	15
				Fig.1.	Density distribution of inhibitory activities from Satron's dataset

## Sheet: Dieter's Dataset
	Random1	Random2	Random3	Random4	Random5	Random6	Random7	Random8	Random9	Random10	inhibitory activity
gcaggucagcgagguccaucc	0.5/0.7	0.5	0.5	0.5	0.5/0.7	0.5	0.5	0.5	0.5	0.5/0.7	0.214
gcuuuccagucuccggcaaac	0.5	0.5/0.7	0.5	0.5	0.5	0.5	0.5	0.5/0.7	0.5	0.5/0.7	0.215
cguccacguuggggugguaga	0.5	0.5/0.7	0.5	0.5	0.5	0.5/0.7	0.5	0.5/0.7	0.5/0.7	0.5/0.7	0.222
gguugaugaucccgauggucc	0.5	0.5	0.5	0.5	0.5/0.7	0.5/0.7	0.5	0.5/0.7	0.5/0.7	0.5/0.7	0.227
gcuucuugcccugggccaagc	0.5	0.5	0.5/0.7	0.5	0.5	0.5/0.7	0.5	0.5	0.5/0.7	0.5/0.7	0.228
gcauacacauuuggaugaaac	0.5/0.7	0.5	0.5	0.5/0.7	0.5/0.7	0.5	0.5	0.5	0.5/0.7	0.5	0.23
cggucacguagcgggugaagt	0.5	0.5/0.7	0.5/0.7	0.5/0.7	0.5	0.5	0.5/0.7	0.5/0.7	0.5	0.5	0.231
gggagacuccagagagcaaga	0.5/0.7	0.5	0.5	0.5/0.7	0.5/0.7	0.5	0.5/0.7	0.5	0.5	0.5/0.7	0.238
cgggcccgagcugcauacucc	0.5	0.5/0.7	0.5/0.7	0.5	0.5	0.5/0.7	0.5	0.5/0.7	0.5	0.5	0.239
ggguacacauucgggugaaat	0.5/0.7	0.5	0.5/0.7	0.5/0.7	0.5	0.5/0.7	0.5/0.7	0.5	0.5	0.5	0.24
ggggcacgugcucugucgact	0.5	0.5/0.7	0.5	0.5	0.5	0.5/0.7	0.5/0.7	0.5/0.7	0.5/0.7	0.5/0.7	0.24
gcaggcgcgccgggccgcact	0.5	0.5/0.7	0.5/0.7	0.5	0.5	0.5	0.5/0.7	0.5	0.5	0.5/0.7	0.24
ccaggaggugggagcggcacc	0.5/0.7	0.5/0.7	0.5	0.5/0.7	0.5/0.7	0.5/0.7	0.5/0.7	0.5	0.5	0.5	0.242
gcagcagguccauggcguugc	0.5/0.7	0.5/0.7	0.5/0.7	0.5	0.5	0.5	0.5/0.7	0.5/0.7	0.5/0.7	0.5	0.243
cccgaccggcuucggcccugc	0.5	0.5/0.7	0.5	0.5/0.7	0.5/0.7	0.5	0.5	0.5/0.7	0.5	0.5	0.245
gacucgggguuaggguggatc	0.5	0.5	0.5/0.7	0.5/0.7	0.5	0.5	0.5/0.7	0.5	0.5/0.7	0.5	0.245
cgcugggugccgggcggaugt	0.5	0.5	0.5	0.5	0.5/0.7	0.5/0.7	0.5	0.5/0.7	0.5/0.7	0.5	0.246
gcgccggcgccuuggucuuca	0.5	0.5/0.7	0.5	0.5/0.7	0.5	0.5/0.7	0.5	0.5	0.5	0.5	0.247
ccccaacuggaccugcagaac	0.5	0.5	0.5/0.7	0.5	0.5	0.5	0.5	0.5	0.5/0.7	0.5	0.247
ccucaaauauauggggauacc	0.5	0.5	0.5/0.7	0.5/0.7	0.5/0.7	0.5/0.7	0.5/0.7	0.5	0.5/0.7	0.5/0.7	0.248
cgcggacggcucacgaagact	0.5	0.5	0.5	0.5	0.5/0.7	0.5/0.7	0.5/0.7	0.5/0.7	0.5	0.5/0.7	0.248
gggacccaaaguucagggagc	0.5	0.5/0.7	0.5/0.7	0.5	0.5/0.7	0.5	0.5	0.5/0.7	0.5	0.5	0.248
gcaaaauccugccccgcaaac	0.5/0.7	0.5	0.5/0.7	0.5/0.7	0.5/0.7	0.5	0.5/0.7	0.5	0.5/0.7	0.5	0.249
gcagcugaauagaggucaaca	0.5	0.5	0.5	0.5	0.5/0.7	0.5/0.7	0.5/0.7	0.5	0.5	0.5/0.7	0.25
ccaccuccguggggcaccagc	0.5/0.7	0.5/0.7	0.5/0.7	0.5/0.7	0.5/0.7	0.5/0.7	0.5/0.7	0.5/0.7	0.5/0.7	0.5/0.7	0.25
ccauggcguugccgauaaagg	0.5	0.5/0.7	0.5	0.5	0.5	0.5	0.5	0.5/0.7	0.5	0.5/0.7	0.251
gccgggcggauguggagauag	0.5	0.5	0.5	0.5/0.7	0.5	0.5/0.7	0.5	0.5	0.5/0.7	0.5/0.7	0.251
gggccgcacuggccggagcac	0.5	0.5/0.7	0.5/0.7	0.5/0.7	0.5/0.7	0.5	0.5/0.7	0.5	0.5	0.5/0.7	0.253
cgugaucuccccuugcgaagc	0.5/0.7	0.5	0.5/0.7	0.5	0.5/0.7	0.5/0.7	0.5	0.5/0.7	0.5/0.7	0.5/0.7	0.254
ccucacucucugggcagaatc	0.5	0.5	0.5/0.7	0.5/0.7	0.5/0.7	0.5	0.5	0.5/0.7	0.5/0.7	0.5	0.255
gacagggcuggggaugaaacc	0.5	0.5/0.7	0.5	0.5	0.5	0.5	0.5	0.5	0.5/0.7	0.5	0.255
ggggaccagucuucuguuaga	0.5/0.7	0.5/0.7	0.5	0.5	0.5	0.5	0.5/0.7	0.5	0.5/0.7	0.5	0.256
gcccgaagcgggugcucaggc	0.5/0.7	0.5	0.5	0.5	0.5	0.5/0.7	0.5/0.7	0.5	0.5	0.5	0.257
cggaucugaggagguucaaat	0.5/0.7	0.5/0.7	0.5	0.5	0.5	0.5	0.5/0.7	0.5/0.7	0.5/0.7	0.5/0.7	0.257
ggugcaccuuccaugucuaca	0.5	0.5	0.5/0.7	0.5	0.5	0.5	0.5	0.5/0.7	0.5	0.5	0.257
ggcgaccacugugaucuuaga	0.5/0.7	0.5	0.5	0.5/0.7	0.5	0.5/0.7	0.5	0.5	0.5	0.5/0.7	0.258
ggaugcccagcucagccgucc	0.5/0.7	0.5	0.5	0.5/0.7	0.5/0.7	0.5	0.5	0.5/0.7	0.5/0.7	0.5/0.7	0.258
gccgaggccuggccccggugc	0.5/0.7	0.5	0.5	0.5	0.5	0.5	0.5	0.5/0.7	0.5/0.7	0.5	0.258
ggcugcgcaugguaaugauct	0.5/0.7	0.5	0.5/0.7	0.5/0.7	0.5	0.5/0.7	0.5/0.7	0.5	0.5	0.5	0.259
gggcggauguggagauagugc	0.5	0.5/0.7	0.5	0.5	0.5	0.5	0.5/0.7	0.5/0.7	0.5	0.5	0.26
gcuuggcgcugcggcacggcc	0.5/0.7	0.5/0.7	0.5	0.5/0.7	0.5	0.5/0.7	0.5/0.7	0.5	0.5	0.5	0.262
gguguuccuugugguccauaa	0.5/0.7	0.5/0.7	0.5/0.7	0.5	0.5/0.7	0.5/0.7	0.5/0.7	0.5	0.5	0.5/0.7	0.263
cgcgcucgcgcgucagcgacg	0.5/0.7	0.5	0.5/0.7	0.5/0.7	0.5/0.7	0.5/0.7	0.5	0.5	0.5	0.5	0.263
ggccccagggucgguggagga	0.5	0.5	0.5	0.5/0.7	0.5/0.7	0.5/0.7	0.5	0.5	0.5	0.5	0.265
cccaacuggaccugcagaaca	0.5/0.7	0.5/0.7	0.5/0.7	0.5	0.5	0.5	0.5	0.5	0.5/0.7	0.5	0.266
ggggcucauccccugagcucc	0.5/0.7	0.5/0.7	0.5/0.7	0.5/0.7	0.5/0.7	0.5/0.7	0.5/0.7	0.5	0.5/0.7	0.5/0.7	0.266
cgucggguggcaucagcaact	0.5	0.5	0.5	0.5	0.5	0.5/0.7	0.5/0.7	0.5/0.7	0.5	0.5/0.7	0.267
cccucaucaggacagaugacc	0.5	0.5/0.7	0.5/0.7	0.5	0.5	0.5/0.7	0.5	0.5	0.5/0.7	0.5	0.268
ccugccccuuuucgucgaugt	0.5	0.5/0.7	0.5	0.5/0.7	0.5/0.7	0.5/0.7	0.5/0.7	0.5	0.5	0.5	0.268
cgucgauguuugggugauaga	0.5/0.7	0.5/0.7	0.5/0.7	0.5/0.7	0.5/0.7	0.5	0.5	0.5	0.5	0.5	0.269
cguuuauguccuucuggaucc	0.5	0.5/0.7	0.5/0.7	0.5	0.5	0.5/0.7	0.5/0.7	0.5	0.5/0.7	0.5/0.7	0.27
gccucauaaucugcaaacatc	0.5/0.7	0.5/0.7	0.5	0.5/0.7	0.5/0.7	0.5	0.5/0.7	0.5	0.5/0.7	0.5/0.7	0.272
gguccauccgcaggggcuccc	0.5	0.5/0.7	0.5/0.7	0.5/0.7	0.5	0.5/0.7	0.5/0.7	0.5	0.5/0.7	0.5	0.272
cgaccacugugaucuuagaat	0.5/0.7	0.5	0.5/0.7	0.5/0.7	0.5	0.5/0.7	0.5	0.5	0.5	0.5/0.7	0.273
ggaugacaaacgccucauaat	0.5/0.7	0.5/0.7	0.5/0.7	0.5/0.7	0.5/0.7	0.5	0.5	0.5/0.7	0.5	0.5/0.7	0.273
ggaccagucuucuguuagaat	0.5	0.5/0.7	0.5/0.7	0.5	0.5/0.7	0.5/0.7	0.5	0.5	0.5/0.7	0.5/0.7	0.273
ccaggucguuccacgcguaca	0.5/0.7	0.5/0.7	0.5/0.7	0.5	0.5/0.7	0.5/0.7	0.5	0.5/0.7	0.5	0.5/0.7	0.273
cggggcagaaugucugcgacc	0.5	0.5	0.5/0.7	0.5/0.7	0.5/0.7	0.5	0.5/0.7	0.5/0.7	0.5	0.5/0.7	0.273
gugagggcgucggguggcatc	0.5	0.5/0.7	0.5	0.5	0.5	0.5/0.7	0.5	0.5	0.5	0.5	0.273
acuucccacucuuguagaagc	0.5	0.5/0.7	0.5/0.7	0.5/0.7	0.5	0.5/0.7	0.5/0.7	0.5	0.5/0.7	0.5/0.7	0.275
gccgcaucuccgcugcuuugc	0.5/0.7	0.5	0.5/0.7	0.5	0.5/0.7	0.5	0.5	0.5/0.7	0.5	0.5	0.276
ggccagggcccgaccggcutc	0.5	0.5/0.7	0.5	0.5/0.7	0.5	0.5	0.5/0.7	0.5/0.7	0.5	0.5	0.276
cggauacuccggcgggaagct	0.5	0.5/0.7	0.5	0.5/0.7	0.5/0.7	0.5/0.7	0.5/0.7	0.5	0.5	0.5	0.276
ggcccaccacccuccgcacag	0.5	0.5	0.5/0.7	0.5/0.7	0.5	0.5	0.5/0.7	0.5	0.5	0.5	0.277
ggguugcagucugucaaaagg	0.5/0.7	0.5	0.5	0.5/0.7	0.5/0.7	0.5/0.7	0.5	0.5/0.7	0.5/0.7	0.5/0.7	0.278
gacgccucaagggaggcaatc	0.5	0.5	0.5/0.7	0.5	0.5/0.7	0.5/0.7	0.5	0.5	0.5/0.7	0.5/0.7	0.278
ccuggccagucauccaguaga	0.5/0.7	0.5/0.7	0.5	0.5	0.5/0.7	0.5	0.5	0.5/0.7	0.5	0.5	0.279
ccgacgccuucuugcugcugc	0.5	0.5	0.5	0.5	0.5/0.7	0.5	0.5	0.5	0.5	0.5/0.7	0.279
ccuucgggcggcugagggagt	0.5	0.5	0.5	0.5	0.5	0.5/0.7	0.5/0.7	0.5	0.5/0.7	0.5/0.7	0.279
gcagcagcgucucguucagat	0.5/0.7	0.5/0.7	0.5	0.5	0.5/0.7	0.5	0.5	0.5	0.5	0.5	0.279
gguggaagcggcaggucuuca	0.5	0.5/0.7	0.5	0.5/0.7	0.5/0.7	0.5/0.7	0.5/0.7	0.5/0.7	0.5/0.7	0.5	0.279
cgcggccaaaagcggcugccc	0.5	0.5/0.7	0.5	0.5/0.7	0.5	0.5/0.7	0.5	0.5/0.7	0.5/0.7	0.5/0.7	0.279
gaaccaccauuucuuggaaga	0.5/0.7	0.5	0.5	0.5	0.5	0.5/0.7	0.5/0.7	0.5/0.7	0.5/0.7	0.5/0.7	0.28
cagcugcuccauggauggucc	0.5	0.5	0.5	0.5/0.7	0.5/0.7	0.5	0.5	0.5	0.5	0.5/0.7	0.28
ccgcaagauggggcagaaagg	0.5	0.5/0.7	0.5/0.7	0.5	0.5/0.7	0.5	0.5	0.5/0.7	0.5/0.7	0.5/0.7	0.28
gguccacauucuauuuuaagg	0.5	0.5	0.5	0.5/0.7	0.5	0.5/0.7	0.5	0.5	0.5	0.5	0.282
ccucaccauccguccaguact	0.5/0.7	0.5/0.7	0.5/0.7	0.5/0.7	0.5/0.7	0.5/0.7	0.5	0.5/0.7	0.5/0.7	0.5	0.282
gcacugcaauuaggaggagga	0.5	0.5	0.5	0.5	0.5	0.5	0.5	0.5/0.7	0.5/0.7	0.5	0.284
gcguacagcacggggcagaat	0.5	0.5/0.7	0.5	0.5	0.5/0.7	0.5	0.5	0.5/0.7	0.5	0.5	0.284
ccacugcacugguggccuuct	0.5/0.7	0.5	0.5/0.7	0.5/0.7	0.5	0.5	0.5	0.5/0.7	0.5/0.7	0.5	0.285
ggccaauaauaaggacuuccc	0.5/0.7	0.5	0.5/0.7	0.5	0.5	0.5/0.7	0.5	0.5/0.7	0.5/0.7	0.5/0.7	0.285
gggcaacuuuucuuuuaaatt	0.5/0.7	0.5/0.7	0.5/0.7	0.5	0.5/0.7	0.5/0.7	0.5/0.7	0.5/0.7	0.5/0.7	0.5	0.287
ccuccaggacuuggcaaguct	0.5	0.5	0.5	0.5/0.7	0.5	0.5	0.5	0.5/0.7	0.5	0.5/0.7	0.288
ggcugccauuggguauucutc	0.5/0.7	0.5/0.7	0.5	0.5/0.7	0.5	0.5	0.5/0.7	0.5	0.5	0.5	0.288
ccuacugcaucuuggucaaag	0.5/0.7	0.5	0.5/0.7	0.5/0.7	0.5	0.5/0.7	0.5	0.5/0.7	0.5	0.5	0.289
ggguaggcuuccucaaaaugc	0.5	0.5	0.5/0.7	0.5/0.7	0.5	0.5	0.5/0.7	0.5/0.7	0.5/0.7	0.5/0.7	0.29
ggcagaaugucugcgaccaca	0.5	0.5	0.5/0.7	0.5	0.5	0.5/0.7	0.5	0.5/0.7	0.5	0.5	0.291
gcccgcacuggcugucugata	0.5/0.7	0.5	0.5/0.7	0.5	0.5/0.7	0.5	0.5	0.5/0.7	0.5/0.7	0.5	0.291
gcugugcugccuggcuauugg	0.5/0.7	0.5	0.5	0.5/0.7	0.5	0.5	0.5/0.7	0.5/0.7	0.5/0.7	0.5	0.292
gguggcugauccugggaguag	0.5/0.7	0.5	0.5/0.7	0.5/0.7	0.5	0.5/0.7	0.5/0.7	0.5/0.7	0.5	0.5	0.292
ggagggccgagaagcaccaca	0.5	0.5/0.7	0.5/0.7	0.5	0.5	0.5/0.7	0.5/0.7	0.5	0.5	0.5/0.7	0.292
ggcuugccaaugaaacauatc	0.5	0.5	0.5	0.5	0.5/0.7	0.5	0.5	0.5	0.5	0.5	0.293
ggagcccaccccgauggaggt	0.5/0.7	0.5	0.5	0.5/0.7	0.5/0.7	0.5	0.5/0.7	0.5	0.5	0.5	0.293
gggucaucuggguuuggauca	0.5/0.7	0.5	0.5	0.5	0.5	0.5/0.7	0.5	0.5	0.5/0.7	0.5/0.7	0.295
gcacuccacaccugggcuuct	0.5	0.5	0.5	0.5	0.5/0.7	0.5/0.7	0.5/0.7	0.5	0.5/0.7	0.5	0.295
acuauccgcccgugauaaact	0.5/0.7	0.5	0.5	0.5	0.5/0.7	0.5/0.7	0.5/0.7	0.5/0.7	0.5/0.7	0.5	0.295
gaccuccagcauauggggucc	0.5	0.5/0.7	0.5	0.5	0.5	0.5	0.5	0.5/0.7	0.5/0.7	0.5/0.7	0.296
gcucuccucagaggccucuac	0.5	0.5	0.5/0.7	0.5/0.7	0.5/0.7	0.5/0.7	0.5	0.5/0.7	0.5	0.5	0.296
gcgccuucucgucggccuuct	0.5/0.7	0.5	0.5	0.5/0.7	0.5/0.7	0.5	0.5	0.5	0.5	0.5	0.296
cccacggagucccuuucuutc	0.5/0.7	0.5/0.7	0.5/0.7	0.5	0.5/0.7	0.5/0.7	0.5	0.5	0.5	0.5	0.296
ggcgcggccaccaccuggutc	0.5	0.5/0.7	0.5	0.5	0.5/0.7	0.5	0.5	0.5/0.7	0.5/0.7	0.5	0.297
ccacguucggguggaagauct	0.5/0.7	0.5/0.7	0.5	0.5/0.7	0.5/0.7	0.5	0.5	0.5	0.5	0.5	0.298
ggacaacuuugaugcuauatg	0.5	0.5	0.5/0.7	0.5	0.5/0.7	0.5	0.5	0.5/0.7	0.5	0.5	0.298
ccuucaggauguccaggcata	0.5	0.5	0.5/0.7	0.5	0.5	0.5/0.7	0.5/0.7	0.5	0.5	0.5	0.298
ccaagaggcuucucauucacc	0.5	0.5/0.7	0.5	0.5	0.5	0.5/0.7	0.5/0.7	0.5	0.5	0.5	0.298
cguggaucucugugagcagac	0.5/0.7	0.5/0.7	0.5	0.5	0.5	0.5/0.7	0.5/0.7	0.5/0.7	0.5/0.7	0.5	0.299
gggugggucugcggucagugt	0.5	0.5	0.5/0.7	0.5	0.5	0.5	0.5	0.5/0.7	0.5/0.7	0.5/0.7	0.299
ccaaaccaccgaguuccuucc	0.5/0.7	0.5	0.5/0.7	0.5/0.7	0.5	0.5	0.5	0.5/0.7	0.5	0.5	0.299
ggcaaaccugaaguuguagcc	0.5	0.5	0.5/0.7	0.5	0.5/0.7	0.5	0.5	0.5/0.7	0.5	0.5/0.7	0.299
ccuccauucuuucgcagcatc	0.5	0.5	0.5/0.7	0.5/0.7	0.5/0.7	0.5/0.7	0.5/0.7	0.5	0.5	0.5	0.299
cguagauguuagggugccaca	0.5	0.5	0.5/0.7	0.5/0.7	0.5	0.5	0.5/0.7	0.5	0.5	0.5	0.3
gaguuucaugcggaacagacc	0.5	0.5/0.7	0.5	0.5	0.5	0.5/0.7	0.5/0.7	0.5	0.5	0.5/0.7	0.3
gguauaucaucuuguaaauca	0.5	0.5/0.7	0.5/0.7	0.5	0.5	0.5	0.5	0.5/0.7	0.5/0.7	0.5/0.7	0.3
ggggaccacuuaucuuucaaa	0.5	0.5	0.5/0.7	0.5/0.7	0.5	0.5	0.5/0.7	0.5	0.5	0.5	0.3
acgcagcggccagugaggatc	0.5/0.7	0.5	0.5	0.5	0.5	0.5	0.5/0.7	0.5/0.7	0.5	0.5	0.3
cgugcgcaugguggaaaagaa	0.5/0.7	0.5	0.5/0.7	0.5	0.5	0.5	0.5	0.5	0.5/0.7	0.5/0.7	0.301
gggugaacucuucggcauuct	0.5	0.5	0.5	0.5	0.5	0.5/0.7	0.5/0.7	0.5/0.7	0.5	0.5/0.7	0.301
gcuccaaagccuauggggata	0.5/0.7	0.5	0.5/0.7	0.5	0.5	0.5/0.7	0.5	0.5/0.7	0.5	0.5/0.7	0.301
cggucccgaaguccuugagct	0.5	0.5	0.5/0.7	0.5/0.7	0.5	0.5	0.5	0.5/0.7	0.5	0.5	0.301
ggugaccggcuuggcgcugcg	0.5/0.7	0.5	0.5	0.5/0.7	0.5	0.5/0.7	0.5	0.5/0.7	0.5/0.7	0.5	0.301
cgaagcucuugcaggacaact	0.5	0.5/0.7	0.5	0.5	0.5	0.5	0.5/0.7	0.5/0.7	0.5	0.5	0.301
gguuggucggguaggaggaga	0.5	0.5	0.5/0.7	0.5	0.5/0.7	0.5	0.5	0.5/0.7	0.5/0.7	0.5	0.302
gaguggcaacaaacaggaagt	0.5/0.7	0.5	0.5	0.5	0.5	0.5/0.7	0.5	0.5	0.5/0.7	0.5	0.302
ggucuuccacugcuccgcuac	0.5	0.5/0.7	0.5	0.5	0.5/0.7	0.5	0.5/0.7	0.5	0.5/0.7	0.5	0.303
ccagcaaugaccacaugaaaa	0.5	0.5/0.7	0.5	0.5	0.5	0.5/0.7	0.5	0.5/0.7	0.5	0.5	0.303
ggguguccacguuggggugat	0.5/0.7	0.5	0.5	0.5	0.5	0.5/0.7	0.5/0.7	0.5/0.7	0.5	0.5/0.7	0.303
gggagccagcguuccucuggc	0.5/0.7	0.5	0.5	0.5	0.5/0.7	0.5	0.5/0.7	0.5	0.5/0.7	0.5/0.7	0.304
cgcccugcaggugguugagag	0.5	0.5/0.7	0.5/0.7	0.5/0.7	0.5	0.5	0.5	0.5	0.5	0.5	0.305
cguggaugacgggcagcagaa	0.5	0.5/0.7	0.5/0.7	0.5/0.7	0.5/0.7	0.5/0.7	0.5/0.7	0.5	0.5/0.7	0.5	0.305
gcagcgcagccaccagaugaa	0.5/0.7	0.5/0.7	0.5	0.5/0.7	0.5/0.7	0.5/0.7	0.5/0.7	0.5	0.5	0.5/0.7	0.306
cagcaaugaccacaugaaaat	0.5/0.7	0.5/0.7	0.5	0.5/0.7	0.5	0.5/0.7	0.5/0.7	0.5/0.7	0.5	0.5/0.7	0.306
gucucagugucacagggaccc	0.5	0.5	0.5/0.7	0.5/0.7	0.5	0.5/0.7	0.5	0.5	0.5/0.7	0.5	0.306
ggguauucuucuggaaggaat	0.5	0.5	0.5/0.7	0.5	0.5/0.7	0.5	0.5/0.7	0.5	0.5	0.5	0.307
ggacuuggacggcuugcacac	0.5	0.5	0.5	0.5	0.5	0.5/0.7	0.5	0.5/0.7	0.5/0.7	0.5	0.307
gucagcaggucagcgaggucc	0.5	0.5	0.5	0.5/0.7	0.5	0.5/0.7	0.5/0.7	0.5/0.7	0.5/0.7	0.5/0.7	0.308
gcccaucaaaugggaaguugt	0.5/0.7	0.5/0.7	0.5	0.5/0.7	0.5	0.5/0.7	0.5/0.7	0.5	0.5	0.5	0.308
ggucguccaccggcgggugga	0.5/0.7	0.5	0.5	0.5	0.5/0.7	0.5	0.5	0.5	0.5/0.7	0.5	0.309
gaguucgaguggugguagugc	0.5	0.5	0.5	0.5	0.5	0.5	0.5/0.7	0.5	0.5	0.5	0.309
ccaucccuggcuuuagaagcc	0.5	0.5	0.5/0.7	0.5/0.7	0.5	0.5/0.7	0.5	0.5/0.7	0.5/0.7	0.5	0.31
acaccaaagccaggaaugaac	0.5	0.5	0.5	0.5/0.7	0.5	0.5	0.5/0.7	0.5/0.7	0.5/0.7	0.5	0.31
gcuuugcuugucugcacgaca	0.5/0.7	0.5/0.7	0.5	0.5	0.5/0.7	0.5	0.5	0.5	0.5	0.5	0.31
gggcugucauuaggucccata	0.5	0.5	0.5/0.7	0.5	0.5/0.7	0.5	0.5	0.5	0.5	0.5	0.311
ccauccguccaguacucaucc	0.5	0.5/0.7	0.5	0.5/0.7	0.5	0.5	0.5	0.5/0.7	0.5	0.5	0.311
gggucaucaggguuggguuct	0.5/0.7	0.5	0.5/0.7	0.5/0.7	0.5	0.5	0.5	0.5/0.7	0.5/0.7	0.5	0.312
ggccaggugggugguugcugg	0.5/0.7	0.5/0.7	0.5/0.7	0.5/0.7	0.5	0.5	0.5/0.7	0.5	0.5	0.5/0.7	0.312
cccgccgacuccuccuccutc	0.5/0.7	0.5/0.7	0.5	0.5	0.5	0.5/0.7	0.5/0.7	0.5/0.7	0.5	0.5	0.313
ggaggcuugaacggauacucc	0.5	0.5	0.5	0.5	0.5/0.7	0.5/0.7	0.5/0.7	0.5	0.5	0.5	0.313
gucuuccacugcuccgcuaca	0.5	0.5	0.5	0.5/0.7	0.5/0.7	0.5/0.7	0.5/0.7	0.5	0.5	0.5/0.7	0.313
cuucggcauucuuucugaaca	0.5/0.7	0.5	0.5	0.5	0.5	0.5/0.7	0.5	0.5/0.7	0.5/0.7	0.5/0.7	0.313
gggguuaggauaggccaauaa	0.5	0.5/0.7	0.5/0.7	0.5/0.7	0.5	0.5/0.7	0.5	0.5	0.5	0.5	0.314
ccaccgggacacagcagcugc	0.5/0.7	0.5	0.5	0.5	0.5	0.5	0.5/0.7	0.5	0.5	0.5/0.7	0.314
ggagagcagaaugguccugac	0.5/0.7	0.5	0.5	0.5/0.7	0.5/0.7	0.5	0.5	0.5	0.5/0.7	0.5	0.314
gcgcgcgcggcgccucaccac	0.5	0.5/0.7	0.5/0.7	0.5	0.5/0.7	0.5	0.5/0.7	0.5	0.5/0.7	0.5/0.7	0.314
gggaggccgcccuccguuctc	0.5	0.5	0.5/0.7	0.5	0.5	0.5	0.5/0.7	0.5	0.5	0.5/0.7	0.315
ggcgucacguaaucagacaca	0.5	0.5	0.5	0.5	0.5	0.5	0.5/0.7	0.5	0.5/0.7	0.5	0.315
ggaagcugaugcgcagguuga	0.5/0.7	0.5/0.7	0.5	0.5	0.5	0.5/0.7	0.5	0.5	0.5	0.5/0.7	0.316
gcuuccggaugaugucugugt	0.5/0.7	0.5/0.7	0.5	0.5	0.5/0.7	0.5	0.5/0.7	0.5	0.5	0.5	0.317
ggauguccagacagaugactc	0.5/0.7	0.5/0.7	0.5	0.5	0.5/0.7	0.5/0.7	0.5/0.7	0.5	0.5	0.5	0.317
ggccuagaguguuuccuggcc	0.5	0.5/0.7	0.5/0.7	0.5/0.7	0.5/0.7	0.5	0.5	0.5	0.5	0.5	0.317
ccccgacggccgcugccgcag	0.5	0.5	0.5	0.5/0.7	0.5	0.5/0.7	0.5	0.5	0.5	0.5	0.317
ccaugguggugaugaugaugg	0.5	0.5/0.7	0.5	0.5/0.7	0.5/0.7	0.5	0.5/0.7	0.5/0.7	0.5	0.5/0.7	0.318
gagguccuccucguugggaaa	0.5	0.5	0.5	0.5/0.7	0.5	0.5	0.5/0.7	0.5	0.5	0.5	0.318
gccgccgguuguucugcagga	0.5/0.7	0.5/0.7	0.5	0.5/0.7	0.5	0.5/0.7	0.5/0.7	0.5/0.7	0.5	0.5	0.319
ccuuaaaacugaacacaaact	0.5	0.5/0.7	0.5	0.5/0.7	0.5	0.5	0.5/0.7	0.5/0.7	0.5/0.7	0.5	0.319
ggcguggcuccccacggcagg	0.5	0.5/0.7	0.5	0.5	0.5	0.5/0.7	0.5/0.7	0.5/0.7	0.5/0.7	0.5	0.319
gcacgaugccuacggagagga	0.5	0.5	0.5	0.5	0.5	0.5/0.7	0.5/0.7	0.5	0.5	0.5	0.319
gguacauggcugcagcgucac	0.5/0.7	0.5	0.5	0.5/0.7	0.5/0.7	0.5/0.7	0.5	0.5	0.5/0.7	0.5	0.319
guccuccucguugggaaagac	0.5/0.7	0.5/0.7	0.5	0.5	0.5/0.7	0.5/0.7	0.5	0.5	0.5/0.7	0.5/0.7	0.319
gucuggagguccugcuauutc	0.5/0.7	0.5	0.5/0.7	0.5	0.5	0.5/0.7	0.5/0.7	0.5	0.5	0.5/0.7	0.319
gguacaacucucccucaagcc	0.5	0.5	0.5	0.5	0.5/0.7	0.5/0.7	0.5	0.5/0.7	0.5	0.5/0.7	0.319
cgaaguccuugagcuccgact	0.5	0.5/0.7	0.5/0.7	0.5/0.7	0.5/0.7	0.5/0.7	0.5/0.7	0.5	0.5/0.7	0.5/0.7	0.319
caccccuggcccuccacuaca	0.5/0.7	0.5	0.5	0.5/0.7	0.5	0.5	0.5	0.5/0.7	0.5/0.7	0.5	0.319
cucuuguaaccgcuugaaatc	0.5/0.7	0.5	0.5/0.7	0.5	0.5/0.7	0.5	0.5	0.5	0.5/0.7	0.5	0.32
agccagcaauguucccauucc	0.5	0.5	0.5/0.7	0.5	0.5	0.5	0.5	0.5	0.5/0.7	0.5	0.32
cgguuuugguugcuggcuucc	0.5	0.5	0.5	0.5	0.5	0.5/0.7	0.5/0.7	0.5	0.5/0.7	0.5/0.7	0.32
acggauacuccggcgggaagc	0.5/0.7	0.5/0.7	0.5/0.7	0.5/0.7	0.5	0.5/0.7	0.5	0.5	0.5	0.5	0.32
cuuucucgagcugggcuaagg	0.5	0.5	0.5	0.5	0.5	0.5	0.5/0.7	0.5	0.5	0.5/0.7	0.321
ccccaacuaacccucuugaag	0.5/0.7	0.5/0.7	0.5	0.5/0.7	0.5/0.7	0.5	0.5/0.7	0.5/0.7	0.5	0.5	0.321
cccgauccuuccccuugcuct	0.5/0.7	0.5	0.5	0.5	0.5	0.5/0.7	0.5	0.5/0.7	0.5	0.5/0.7	0.322
gcggguaacccuggcccacct	0.5	0.5/0.7	0.5/0.7	0.5	0.5/0.7	0.5/0.7	0.5	0.5	0.5	0.5	0.322
acuccggcgggaagcugaugc	0.5/0.7	0.5/0.7	0.5/0.7	0.5/0.7	0.5	0.5	0.5/0.7	0.5	0.5/0.7	0.5	0.322
gauucuggugcggaaaguaac	0.5	0.5/0.7	0.5	0.5	0.5	0.5	0.5	0.5	0.5/0.7	0.5	0.322
ccuaagugggcacccuaaaag	0.5	0.5/0.7	0.5	0.5/0.7	0.5/0.7	0.5/0.7	0.5	0.5/0.7	0.5	0.5	0.322
gaccgagcucgggccgaguct	0.5	0.5	0.5/0.7	0.5	0.5	0.5/0.7	0.5	0.5/0.7	0.5/0.7	0.5	0.322
ccggcaaaccgaagaacuuct	0.5/0.7	0.5	0.5	0.5/0.7	0.5/0.7	0.5	0.5	0.5/0.7	0.5	0.5	0.322
gcugggaugugagcagcuccc	0.5/0.7	0.5/0.7	0.5	0.5	0.5	0.5/0.7	0.5/0.7	0.5/0.7	0.5	0.5	0.322
acgccugaguccucaccaucc	0.5	0.5/0.7	0.5/0.7	0.5	0.5	0.5	0.5/0.7	0.5/0.7	0.5/0.7	0.5	0.322
gauagauucuggugcggaaag	0.5	0.5/0.7	0.5	0.5/0.7	0.5/0.7	0.5	0.5	0.5/0.7	0.5/0.7	0.5/0.7	0.323
cggaucucaucauccuuuatc	0.5/0.7	0.5/0.7	0.5/0.7	0.5/0.7	0.5/0.7	0.5	0.5	0.5	0.5/0.7	0.5	0.324
ggaugggcgcggccaccacct	0.5	0.5	0.5/0.7	0.5/0.7	0.5/0.7	0.5/0.7	0.5/0.7	0.5	0.5	0.5	0.324
agcuccggauucugugucagc	0.5	0.5	0.5/0.7	0.5/0.7	0.5	0.5/0.7	0.5	0.5	0.5/0.7	0.5	0.325
cccaggucaucaguccuagcc	0.5	0.5/0.7	0.5	0.5	0.5/0.7	0.5	0.5	0.5	0.5/0.7	0.5/0.7	0.325
cccgguugcgcacgggcgcgc	0.5	0.5	0.5	0.5/0.7	0.5/0.7	0.5	0.5/0.7	0.5	0.5	0.5	0.325
gucacguaaucagacacaucc	0.5/0.7	0.5/0.7	0.5	0.5/0.7	0.5	0.5	0.5/0.7	0.5	0.5/0.7	0.5/0.7	0.325
cgugcaaucucuggcacuagg	0.5/0.7	0.5	0.5/0.7	0.5	0.5	0.5/0.7	0.5/0.7	0.5	0.5/0.7	0.5	0.326
ggguugggcuccaagaagaga	0.5	0.5	0.5	0.5	0.5	0.5	0.5/0.7	0.5/0.7	0.5	0.5	0.326
ggaugauaaauuggagugaga	0.5	0.5/0.7	0.5/0.7	0.5	0.5/0.7	0.5	0.5	0.5	0.5/0.7	0.5/0.7	0.326
gcuaucaggucacccaagaaa	0.5/0.7	0.5	0.5	0.5	0.5	0.5/0.7	0.5	0.5	0.5/0.7	0.5/0.7	0.326
ccagucacacaggaaggagcc	0.5	0.5/0.7	0.5/0.7	0.5	0.5/0.7	0.5/0.7	0.5	0.5/0.7	0.5	0.5/0.7	0.327
gcauggagcgcugcacguuct	0.5	0.5/0.7	0.5/0.7	0.5	0.5	0.5/0.7	0.5/0.7	0.5	0.5	0.5	0.328
gcugauccugggaguagugac	0.5/0.7	0.5	0.5/0.7	0.5	0.5/0.7	0.5/0.7	0.5	0.5	0.5	0.5/0.7	0.328
gcggggcucggcgccgcccgc	0.5/0.7	0.5/0.7	0.5	0.5	0.5	0.5/0.7	0.5/0.7	0.5	0.5	0.5	0.328
gaucacaaaggcuggcaauca	0.5	0.5/0.7	0.5	0.5	0.5/0.7	0.5	0.5	0.5/0.7	0.5/0.7	0.5	0.329
gcuccggauucugugucagca	0.5/0.7	0.5/0.7	0.5	0.5	0.5	0.5/0.7	0.5/0.7	0.5/0.7	0.5/0.7	0.5	0.329
ggcucaugaagaauagaaatg	0.5/0.7	0.5/0.7	0.5	0.5/0.7	0.5	0.5	0.5/0.7	0.5	0.5	0.5/0.7	0.329
gcaccucaaauucaggaacac	0.5/0.7	0.5	0.5	0.5/0.7	0.5	0.5	0.5/0.7	0.5	0.5	0.5/0.7	0.329
gcugccgcagcagcuggucca	0.5	0.5	0.5/0.7	0.5/0.7	0.5	0.5	0.5/0.7	0.5/0.7	0.5/0.7	0.5/0.7	0.329
gugauacuguaggucaugacc	0.5/0.7	0.5/0.7	0.5/0.7	0.5/0.7	0.5	0.5	0.5	0.5	0.5	0.5/0.7	0.33
ccuguacaucacggaggcgtc	0.5	0.5	0.5	0.5/0.7	0.5	0.5	0.5	0.5	0.5/0.7	0.5	0.331
cagggcccucgauggugacct	0.5	0.5	0.5	0.5/0.7	0.5/0.7	0.5	0.5/0.7	0.5/0.7	0.5/0.7	0.5	0.331
ccaccucucugagggcagctc	0.5	0.5	0.5	0.5	0.5/0.7	0.5	0.5/0.7	0.5/0.7	0.5	0.5	0.333
cgaggucaauguuggggugat	0.5/0.7	0.5	0.5	0.5	0.5	0.5/0.7	0.5/0.7	0.5	0.5	0.5	0.333
ggaucauguacaugagcaggc	0.5	0.5	0.5	0.5/0.7	0.5	0.5	0.5/0.7	0.5/0.7	0.5	0.5	0.333
ggaggucauggauauaccagc	0.5	0.5	0.5/0.7	0.5	0.5/0.7	0.5	0.5	0.5/0.7	0.5	0.5	0.333
cgguagagaucauugucauct	0.5/0.7	0.5/0.7	0.5	0.5	0.5	0.5	0.5/0.7	0.5	0.5/0.7	0.5/0.7	0.333
cugccucucagcggauguaga	0.5	0.5	0.5/0.7	0.5	0.5	0.5	0.5/0.7	0.5	0.5/0.7	0.5	0.333
ggggcagguugucgcugggtg	0.5	0.5	0.5	0.5/0.7	0.5/0.7	0.5	0.5	0.5	0.5/0.7	0.5	0.333
cguaggaaugcaaaggggagc	0.5	0.5/0.7	0.5	0.5/0.7	0.5	0.5	0.5	0.5/0.7	0.5/0.7	0.5/0.7	0.333
gagugcagacucgggguuagg	0.5	0.5	0.5/0.7	0.5/0.7	0.5/0.7	0.5	0.5	0.5	0.5	0.5	0.334
gguugucucuuggcugguggc	0.5/0.7	0.5	0.5	0.5	0.5	0.5	0.5	0.5	0.5/0.7	0.5	0.335
gcguuccucuggcuuuucata	0.5	0.5	0.5/0.7	0.5/0.7	0.5	0.5/0.7	0.5/0.7	0.5	0.5	0.5	0.335
gggacuccaguugucuuuaag	0.5	0.5/0.7	0.5	0.5	0.5	0.5	0.5	0.5	0.5/0.7	0.5	0.335
cccaggccuuguccaagucgc	0.5	0.5	0.5/0.7	0.5/0.7	0.5/0.7	0.5	0.5	0.5	0.5/0.7	0.5	0.335
gcgcgcggcgccucaccaccg	0.5/0.7	0.5	0.5/0.7	0.5/0.7	0.5/0.7	0.5/0.7	0.5	0.5/0.7	0.5	0.5/0.7	0.335
ccucaucaggacagaugacca	0.5/0.7	0.5/0.7	0.5/0.7	0.5/0.7	0.5	0.5/0.7	0.5	0.5/0.7	0.5	0.5	0.336
ggggaggcagggaaguccutc	0.5	0.5/0.7	0.5	0.5	0.5	0.5/0.7	0.5/0.7	0.5/0.7	0.5/0.7	0.5	0.336
ggguccccucagggcccucga	0.5/0.7	0.5/0.7	0.5	0.5/0.7	0.5/0.7	0.5/0.7	0.5	0.5/0.7	0.5	0.5/0.7	0.336
gcuauaaacaugaggaugaac	0.5/0.7	0.5/0.7	0.5	0.5	0.5	0.5	0.5	0.5	0.5/0.7	0.5	0.336
gcagggcgugaggaacuucac	0.5	0.5/0.7	0.5	0.5/0.7	0.5	0.5	0.5/0.7	0.5	0.5/0.7	0.5	0.336
ggcaaguccucuggcaacuca	0.5/0.7	0.5	0.5	0.5	0.5	0.5	0.5	0.5	0.5	0.5	0.337
gccaccccuggcccuccacta	0.5/0.7	0.5	0.5/0.7	0.5/0.7	0.5	0.5/0.7	0.5	0.5/0.7	0.5	0.5	0.337
gggugccgggcggauguggag	0.5	0.5/0.7	0.5/0.7	0.5/0.7	0.5/0.7	0.5/0.7	0.5/0.7	0.5	0.5	0.5	0.337
ggcacacuguccccgaagggt	0.5	0.5	0.5/0.7	0.5/0.7	0.5	0.5	0.5	0.5	0.5/0.7	0.5	0.337
cauccccguccaccucugagt	0.5/0.7	0.5	0.5/0.7	0.5	0.5/0.7	0.5/0.7	0.5	0.5/0.7	0.5/0.7	0.5	0.338
ccaggcgcaccuugcgcgcgc	0.5/0.7	0.5	0.5	0.5/0.7	0.5	0.5	0.5	0.5	0.5	0.5	0.338
ggagggccaauaauaaggact	0.5	0.5/0.7	0.5/0.7	0.5	0.5	0.5/0.7	0.5	0.5/0.7	0.5/0.7	0.5/0.7	0.338
ggcccgcagccucuucagctt	0.5/0.7	0.5/0.7	0.5/0.7	0.5	0.5	0.5	0.5	0.5/0.7	0.5/0.7	0.5	0.339
gucccauaauuguggcuugcc	0.5	0.5	0.5/0.7	0.5/0.7	0.5/0.7	0.5/0.7	0.5	0.5/0.7	0.5	0.5	0.341
gcugcccauugaucuuucagg	0.5/0.7	0.5/0.7	0.5	0.5	0.5	0.5	0.5/0.7	0.5/0.7	0.5	0.5/0.7	0.341
agggugucaugucagccaatc	0.5	0.5	0.5/0.7	0.5/0.7	0.5/0.7	0.5	0.5	0.5/0.7	0.5	0.5	0.341
cacgcgcugcgcgcgguagcg	0.5	0.5/0.7	0.5	0.5	0.5	0.5	0.5	0.5	0.5/0.7	0.5	0.341
gggucuggguguucgaugagg	0.5/0.7	0.5/0.7	0.5/0.7	0.5	0.5	0.5	0.5/0.7	0.5/0.7	0.5/0.7	0.5	0.341
cuccaucgauucugaaggata	0.5/0.7	0.5	0.5	0.5	0.5	0.5/0.7	0.5	0.5	0.5/0.7	0.5	0.342
ccacaguguggauagggagcc	0.5	0.5/0.7	0.5	0.5	0.5/0.7	0.5/0.7	0.5/0.7	0.5	0.5/0.7	0.5/0.7	0.342
cgucaucuucuagaccccagc	0.5	0.5/0.7	0.5/0.7	0.5	0.5/0.7	0.5/0.7	0.5	0.5/0.7	0.5/0.7	0.5	0.342
gcugguccagcuccgccaggt	0.5	0.5	0.5/0.7	0.5	0.5	0.5/0.7	0.5	0.5	0.5/0.7	0.5/0.7	0.342
gggaccauaaggcugauuucc	0.5/0.7	0.5/0.7	0.5	0.5	0.5/0.7	0.5/0.7	0.5/0.7	0.5/0.7	0.5	0.5/0.7	0.343
ggucagcgagguccauccgca	0.5/0.7	0.5	0.5	0.5	0.5	0.5	0.5	0.5	0.5/0.7	0.5	0.343
gggccagcaaugaccacauga	0.5	0.5/0.7	0.5/0.7	0.5/0.7	0.5	0.5	0.5	0.5/0.7	0.5/0.7	0.5	0.343
gagcccuucaccuugguuacc	0.5	0.5	0.5/0.7	0.5	0.5/0.7	0.5	0.5/0.7	0.5	0.5/0.7	0.5/0.7	0.343
cgaggagacuggacagccagt	0.5/0.7	0.5/0.7	0.5	0.5/0.7	0.5/0.7	0.5	0.5/0.7	0.5/0.7	0.5	0.5/0.7	0.344
cagcuagcuccuucugaautc	0.5	0.5	0.5/0.7	0.5/0.7	0.5	0.5/0.7	0.5/0.7	0.5/0.7	0.5/0.7	0.5	0.344
ggucacguagcgggugaagtg	0.5/0.7	0.5	0.5	0.5	0.5	0.5/0.7	0.5/0.7	0.5	0.5	0.5	0.344
gguggcgucacguaaucagac	0.5/0.7	0.5/0.7	0.5/0.7	0.5	0.5/0.7	0.5/0.7	0.5	0.5	0.5/0.7	0.5	0.345
gucguagaagaggucugagcc	0.5/0.7	0.5	0.5	0.5/0.7	0.5	0.5/0.7	0.5/0.7	0.5/0.7	0.5/0.7	0.5/0.7	0.346
agcccuggaucucacaggucc	0.5/0.7	0.5/0.7	0.5	0.5	0.5/0.7	0.5	0.5/0.7	0.5	0.5/0.7	0.5/0.7	0.346
ggucagcccgaagcgggugct	0.5	0.5	0.5	0.5/0.7	0.5/0.7	0.5/0.7	0.5/0.7	0.5	0.5	0.5	0.347
ggccgcaucuccgcugcuutg	0.5	0.5/0.7	0.5/0.7	0.5	0.5	0.5	0.5/0.7	0.5/0.7	0.5	0.5/0.7	0.347
ggugagcuccaacuccaagtc	0.5/0.7	0.5	0.5	0.5/0.7	0.5/0.7	0.5	0.5/0.7	0.5	0.5	0.5	0.348
gaggugcccugagguggcgtc	0.5/0.7	0.5	0.5/0.7	0.5	0.5	0.5	0.5/0.7	0.5	0.5	0.5/0.7	0.348
gcccaccuuaaaacugaacac	0.5/0.7	0.5	0.5/0.7	0.5	0.5	0.5	0.5/0.7	0.5	0.5	0.5	0.349
gggguugaucaugguaggcac	0.5	0.5	0.5	0.5	0.5/0.7	0.5/0.7	0.5	0.5	0.5	0.5/0.7	0.349
auccgccgcacgagcugcacc	0.5	0.5/0.7	0.5	0.5/0.7	0.5	0.5	0.5/0.7	0.5	0.5/0.7	0.5/0.7	0.349
ccgcugccgcagcagcuggtc	0.5/0.7	0.5	0.5/0.7	0.5	0.5/0.7	0.5	0.5/0.7	0.5	0.5/0.7	0.5	0.349
gcagugaacaaauggauaaaa	0.5/0.7	0.5/0.7	0.5/0.7	0.5/0.7	0.5	0.5	0.5/0.7	0.5	0.5	0.5	0.35
gucauccauuuggucuuuatc	0.5/0.7	0.5	0.5/0.7	0.5	0.5	0.5	0.5/0.7	0.5/0.7	0.5	0.5/0.7	0.35
cccucuccuuuuguuggcata	0.5	0.5	0.5	0.5/0.7	0.5/0.7	0.5	0.5/0.7	0.5/0.7	0.5/0.7	0.5/0.7	0.35
guguaucuggagggccaauaa	0.5	0.5/0.7	0.5/0.7	0.5	0.5	0.5	0.5/0.7	0.5	0.5/0.7	0.5	0.35
gcuagagauggaagucucaga	0.5/0.7	0.5/0.7	0.5/0.7	0.5	0.5	0.5	0.5	0.5/0.7	0.5/0.7	0.5/0.7	0.35
gguccaaauauaacugcautc	0.5/0.7	0.5/0.7	0.5	0.5	0.5	0.5	0.5	0.5	0.5/0.7	0.5	0.35
gucgggcgccggcgccuuggt	0.5	0.5	0.5	0.5/0.7	0.5/0.7	0.5	0.5	0.5/0.7	0.5/0.7	0.5	0.352
gggagaucacacucaggagaa	0.5	0.5	0.5/0.7	0.5/0.7	0.5/0.7	0.5	0.5/0.7	0.5	0.5	0.5/0.7	0.352
gagggccagcaaugaccacat	0.5	0.5/0.7	0.5/0.7	0.5/0.7	0.5/0.7	0.5/0.7	0.5	0.5/0.7	0.5	0.5	0.352
ggggcucccugauauucggtc	0.5/0.7	0.5/0.7	0.5/0.7	0.5	0.5	0.5/0.7	0.5/0.7	0.5	0.5	0.5/0.7	0.353
ccgagcucggggaugauuucc	0.5/0.7	0.5/0.7	0.5	0.5	0.5	0.5	0.5/0.7	0.5	0.5/0.7	0.5	0.354
cccucaguuuguccacugcac	0.5	0.5/0.7	0.5	0.5/0.7	0.5/0.7	0.5/0.7	0.5/0.7	0.5/0.7	0.5	0.5	0.354
ggguuuggaucacauagcagt	0.5	0.5	0.5	0.5	0.5	0.5	0.5/0.7	0.5	0.5/0.7	0.5	0.355
gguuuccacaguguggauagg	0.5/0.7	0.5	0.5	0.5/0.7	0.5/0.7	0.5	0.5	0.5/0.7	0.5/0.7	0.5/0.7	0.355
guacagcacggggcagaaugt	0.5/0.7	0.5	0.5/0.7	0.5	0.5	0.5/0.7	0.5	0.5/0.7	0.5	0.5	0.355
cccgagcagcgagcgcagcag	0.5	0.5	0.5/0.7	0.5	0.5	0.5/0.7	0.5/0.7	0.5/0.7	0.5/0.7	0.5	0.355
cacacccagccgaucuuaatg	0.5	0.5	0.5/0.7	0.5	0.5/0.7	0.5/0.7	0.5	0.5/0.7	0.5	0.5	0.355
guucaacaauggccgaaactc	0.5	0.5	0.5	0.5	0.5	0.5	0.5/0.7	0.5	0.5/0.7	0.5/0.7	0.355
agcgggugaggcgcuugcact	0.5/0.7	0.5/0.7	0.5/0.7	0.5	0.5/0.7	0.5	0.5	0.5/0.7	0.5/0.7	0.5/0.7	0.355
caccacuugccgcggccgatg	0.5/0.7	0.5	0.5	0.5/0.7	0.5	0.5/0.7	0.5	0.5/0.7	0.5	0.5	0.355
cgggcgagaagguguugggct	0.5/0.7	0.5	0.5/0.7	0.5/0.7	0.5	0.5/0.7	0.5/0.7	0.5	0.5/0.7	0.5/0.7	0.356
gcauugcacugcagaucugct	0.5/0.7	0.5/0.7	0.5/0.7	0.5	0.5/0.7	0.5/0.7	0.5	0.5/0.7	0.5/0.7	0.5/0.7	0.356
ggcucccugggaucagccugg	0.5/0.7	0.5	0.5/0.7	0.5/0.7	0.5	0.5	0.5	0.5	0.5	0.5/0.7	0.356
ggauccgcaggguugcaguct	0.5	0.5/0.7	0.5	0.5/0.7	0.5	0.5	0.5	0.5	0.5	0.5	0.356
ugcgcgccaguuuggcaaaat	0.5	0.5/0.7	0.5/0.7	0.5	0.5	0.5	0.5	0.5	0.5/0.7	0.5	0.356
ggccauaaauuauggaguuta	0.5	0.5/0.7	0.5	0.5/0.7	0.5/0.7	0.5	0.5	0.5/0.7	0.5/0.7	0.5	0.357
ggccucuaccugcgucuugat	0.5/0.7	0.5/0.7	0.5	0.5	0.5/0.7	0.5	0.5/0.7	0.5/0.7	0.5	0.5/0.7	0.357
ccgccagcuccacugcgucca	0.5/0.7	0.5/0.7	0.5	0.5	0.5	0.5/0.7	0.5	0.5	0.5	0.5	0.357
cgcaccuugcgcgcgcgcggc	0.5	0.5/0.7	0.5/0.7	0.5/0.7	0.5	0.5	0.5/0.7	0.5	0.5/0.7	0.5/0.7	0.357
ccugagcucccaggagcccca	0.5/0.7	0.5/0.7	0.5/0.7	0.5/0.7	0.5	0.5/0.7	0.5/0.7	0.5/0.7	0.5	0.5/0.7	0.358
ccuguucuccccagagcgugt	0.5	0.5	0.5	0.5	0.5	0.5	0.5	0.5	0.5	0.5	0.358
gcuguccccgguacccucutc	0.5	0.5	0.5	0.5/0.7	0.5/0.7	0.5	0.5/0.7	0.5/0.7	0.5/0.7	0.5/0.7	0.358
agucuccuggcuccguguaga	0.5/0.7	0.5	0.5/0.7	0.5	0.5/0.7	0.5	0.5/0.7	0.5	0.5	0.5	0.358
gcagguaggcguaguagagat	0.5/0.7	0.5/0.7	0.5	0.5	0.5/0.7	0.5/0.7	0.5	0.5/0.7	0.5	0.5	0.358
cucaagucaugugaauuaaca	0.5/0.7	0.5	0.5	0.5	0.5	0.5	0.5	0.5/0.7	0.5/0.7	0.5/0.7	0.359
guucuuccaacagucggaaat	0.5/0.7	0.5	0.5/0.7	0.5	0.5	0.5	0.5/0.7	0.5	0.5	0.5	0.359
gaauugcaguauggucaautt	0.5	0.5	0.5	0.5	0.5/0.7	0.5	0.5/0.7	0.5	0.5/0.7	0.5/0.7	0.36
guuggggaacuguggcaagtc	0.5/0.7	0.5/0.7	0.5	0.5	0.5	0.5	0.5/0.7	0.5	0.5	0.5/0.7	0.36
gcgcacgggcgcgcguccgcg	0.5/0.7	0.5	0.5/0.7	0.5	0.5	0.5	0.5/0.7	0.5/0.7	0.5/0.7	0.5	0.36
accgcagcaccgugaggugca	0.5/0.7	0.5	0.5/0.7	0.5	0.5	0.5/0.7	0.5/0.7	0.5/0.7	0.5/0.7	0.5/0.7	0.36
ggcauauguuacccugggugt	0.5	0.5/0.7	0.5/0.7	0.5	0.5/0.7	0.5	0.5	0.5	0.5/0.7	0.5/0.7	0.36
ggcaauggugguucucccaaa	0.5	0.5	0.5/0.7	0.5/0.7	0.5	0.5/0.7	0.5	0.5	0.5/0.7	0.5/0.7	0.361
gccgcccgcgcccugcaggtg	0.5	0.5/0.7	0.5/0.7	0.5/0.7	0.5/0.7	0.5/0.7	0.5	0.5	0.5	0.5	0.361
ggaauaguucaaguuuaaaag	0.5/0.7	0.5	0.5/0.7	0.5	0.5/0.7	0.5	0.5	0.5/0.7	0.5	0.5	0.362
gaauccugagggccagcaatg	0.5	0.5	0.5/0.7	0.5/0.7	0.5/0.7	0.5/0.7	0.5	0.5/0.7	0.5/0.7	0.5	0.362
gucccgaaguccuugagcucc	0.5/0.7	0.5/0.7	0.5/0.7	0.5/0.7	0.5	0.5	0.5	0.5/0.7	0.5	0.5/0.7	0.362
cccgguucauggucuuguugt	0.5	0.5	0.5	0.5	0.5	0.5	0.5/0.7	0.5/0.7	0.5/0.7	0.5	0.362
ggucccauaauuguggcuugc	0.5/0.7	0.5	0.5	0.5/0.7	0.5/0.7	0.5	0.5	0.5	0.5/0.7	0.5	0.363
cugccacagaccagcuucaga	0.5/0.7	0.5/0.7	0.5	0.5	0.5	0.5	0.5/0.7	0.5/0.7	0.5/0.7	0.5/0.7	0.363
ccagcaucucggccaucuucg	0.5	0.5	0.5	0.5/0.7	0.5	0.5/0.7	0.5/0.7	0.5/0.7	0.5	0.5	0.363
gcagaaugguccugacaucat	0.5	0.5	0.5	0.5	0.5	0.5	0.5/0.7	0.5	0.5/0.7	0.5/0.7	0.363
ccucggucccgaaguccuuga	0.5	0.5/0.7	0.5/0.7	0.5	0.5	0.5/0.7	0.5	0.5	0.5	0.5/0.7	0.363
ggucaucuggguuuggaucac	0.5	0.5/0.7	0.5/0.7	0.5	0.5	0.5/0.7	0.5	0.5	0.5	0.5	0.364
ggugguuugaagggguaguct	0.5	0.5/0.7	0.5	0.5	0.5/0.7	0.5/0.7	0.5	0.5	0.5	0.5	0.364
gcagugcuggggaccacuuat	0.5/0.7	0.5/0.7	0.5	0.5/0.7	0.5	0.5	0.5/0.7	0.5	0.5	0.5	0.364
gggugaagugcagcucgcggc	0.5/0.7	0.5	0.5	0.5	0.5/0.7	0.5/0.7	0.5	0.5	0.5	0.5	0.364
gagggacuuuuacuccuuugc	0.5	0.5	0.5/0.7	0.5	0.5/0.7	0.5	0.5	0.5/0.7	0.5/0.7	0.5	0.364
cccucgaccggcucuuccugc	0.5	0.5	0.5	0.5	0.5/0.7	0.5	0.5	0.5/0.7	0.5	0.5	0.365
cggccuucuccgcccuggggc	0.5/0.7	0.5	0.5/0.7	0.5	0.5/0.7	0.5	0.5/0.7	0.5/0.7	0.5/0.7	0.5	0.365
ccugccaccccuggcccucca	0.5/0.7	0.5	0.5	0.5	0.5/0.7	0.5/0.7	0.5	0.5	0.5/0.7	0.5	0.366
gcugcccuuggugccgcccgc	0.5	0.5/0.7	0.5	0.5	0.5/0.7	0.5	0.5	0.5	0.5/0.7	0.5/0.7	0.367
ggucuccaggaaucuugagag	0.5/0.7	0.5	0.5	0.5/0.7	0.5/0.7	0.5	0.5/0.7	0.5/0.7	0.5	0.5/0.7	0.367
cggucuccguguccaguccgc	0.5	0.5	0.5/0.7	0.5	0.5	0.5	0.5/0.7	0.5	0.5/0.7	0.5	0.367
guugcucucucccgcugcccc	0.5	0.5	0.5	0.5/0.7	0.5/0.7	0.5/0.7	0.5	0.5	0.5	0.5	0.367
guaacccuggcccaccuuaaa	0.5/0.7	0.5/0.7	0.5	0.5/0.7	0.5/0.7	0.5	0.5/0.7	0.5/0.7	0.5	0.5/0.7	0.369
gggaaagaaacuguagucugc	0.5	0.5	0.5	0.5/0.7	0.5/0.7	0.5	0.5	0.5/0.7	0.5	0.5/0.7	0.369
cgcuuacugaagcagcugccc	0.5	0.5	0.5/0.7	0.5/0.7	0.5	0.5	0.5	0.5	0.5	0.5/0.7	0.369
gcaauaaggcagauccacagc	0.5/0.7	0.5	0.5	0.5	0.5	0.5/0.7	0.5	0.5	0.5/0.7	0.5/0.7	0.37
ggagggagaucacacucagga	0.5	0.5/0.7	0.5/0.7	0.5/0.7	0.5/0.7	0.5	0.5	0.5/0.7	0.5/0.7	0.5/0.7	0.37
gggcccgagcugcauacucct	0.5	0.5/0.7	0.5/0.7	0.5/0.7	0.5/0.7	0.5/0.7	0.5	0.5/0.7	0.5/0.7	0.5	0.37
ccagcucaggaacugcaautt	0.5/0.7	0.5/0.7	0.5/0.7	0.5/0.7	0.5	0.5	0.5	0.5	0.5/0.7	0.5	0.37
acaugaggaugaacaggaata	0.5/0.7	0.5/0.7	0.5	0.5/0.7	0.5/0.7	0.5	0.5/0.7	0.5/0.7	0.5/0.7	0.5/0.7	0.37
gguaaaauuuccuaagauaat	0.5/0.7	0.5	0.5	0.5	0.5	0.5/0.7	0.5	0.5	0.5/0.7	0.5/0.7	0.37
acugccagccauggacccagc	0.5/0.7	0.5/0.7	0.5/0.7	0.5	0.5	0.5/0.7	0.5	0.5	0.5	0.5	0.371
gucaccagccucugguagatt	0.5	0.5	0.5	0.5/0.7	0.5	0.5/0.7	0.5	0.5	0.5	0.5	0.371
cccagacccagagaguggcca	0.5/0.7	0.5	0.5	0.5/0.7	0.5	0.5/0.7	0.5/0.7	0.5/0.7	0.5	0.5	0.372
ggcaacaaacaggaaguucac	0.5	0.5/0.7	0.5	0.5/0.7	0.5/0.7	0.5	0.5	0.5/0.7	0.5/0.7	0.5	0.372
ccacaccugggcuucugcatt	0.5	0.5	0.5/0.7	0.5	0.5	0.5	0.5	0.5	0.5	0.5	0.372
gaggaacuucacugugggcgc	0.5	0.5	0.5/0.7	0.5/0.7	0.5	0.5	0.5/0.7	0.5	0.5/0.7	0.5/0.7	0.372
gaggaugggcgcggccaccac	0.5/0.7	0.5	0.5/0.7	0.5	0.5	0.5/0.7	0.5	0.5	0.5	0.5	0.373
gccagcguuccucuggcuutt	0.5	0.5/0.7	0.5	0.5	0.5	0.5	0.5/0.7	0.5	0.5	0.5/0.7	0.373
ggacuucccaucgguagagat	0.5/0.7	0.5/0.7	0.5	0.5/0.7	0.5/0.7	0.5	0.5/0.7	0.5/0.7	0.5/0.7	0.5	0.373
ccagcacugcaauuaggagga	0.5/0.7	0.5	0.5	0.5	0.5/0.7	0.5/0.7	0.5	0.5	0.5/0.7	0.5/0.7	0.373
gggguugggcuccaagaagag	0.5	0.5	0.5	0.5/0.7	0.5/0.7	0.5/0.7	0.5/0.7	0.5	0.5/0.7	0.5/0.7	0.373
gcucgggguacucuccgagct	0.5/0.7	0.5/0.7	0.5	0.5	0.5	0.5/0.7	0.5/0.7	0.5	0.5	0.5/0.7	0.374
cgcuggggaccagucuucugt	0.5	0.5/0.7	0.5/0.7	0.5/0.7	0.5/0.7	0.5/0.7	0.5/0.7	0.5	0.5	0.5	0.375
gcaaaaccuuugaaauaguca	0.5	0.5/0.7	0.5	0.5/0.7	0.5/0.7	0.5	0.5	0.5	0.5/0.7	0.5/0.7	0.375
gcagugguuuugcuagagagt	0.5/0.7	0.5	0.5	0.5	0.5	0.5	0.5/0.7	0.5/0.7	0.5	0.5	0.375
agcagggcgugaggaacuuca	0.5	0.5	0.5/0.7	0.5/0.7	0.5	0.5/0.7	0.5/0.7	0.5	0.5/0.7	0.5/0.7	0.375
cuguuaauauuuggaugauaa	0.5	0.5/0.7	0.5/0.7	0.5	0.5/0.7	0.5	0.5/0.7	0.5	0.5	0.5/0.7	0.376
guggggcaggcucugguguga	0.5	0.5	0.5/0.7	0.5	0.5	0.5	0.5/0.7	0.5/0.7	0.5	0.5/0.7	0.376
agaugaagccucggauggaga	0.5/0.7	0.5	0.5	0.5/0.7	0.5	0.5/0.7	0.5	0.5/0.7	0.5	0.5	0.377
guagguccacucuaacuuucc	0.5	0.5/0.7	0.5	0.5/0.7	0.5	0.5	0.5	0.5	0.5/0.7	0.5	0.377
cacucccaguucaugaggutc	0.5/0.7	0.5	0.5	0.5/0.7	0.5	0.5	0.5	0.5/0.7	0.5/0.7	0.5/0.7	0.377
gauagcagaacugugcggatc	0.5	0.5/0.7	0.5/0.7	0.5	0.5/0.7	0.5	0.5	0.5/0.7	0.5	0.5/0.7	0.377
ggaagucuguguccgugaggg	0.5/0.7	0.5/0.7	0.5/0.7	0.5	0.5	0.5	0.5/0.7	0.5	0.5	0.5/0.7	0.378
gagcagcagauacaggaaggc	0.5/0.7	0.5/0.7	0.5	0.5/0.7	0.5/0.7	0.5/0.7	0.5/0.7	0.5	0.5/0.7	0.5	0.378
agcucggcagcaugugugutc	0.5/0.7	0.5	0.5/0.7	0.5/0.7	0.5/0.7	0.5/0.7	0.5	0.5	0.5	0.5	0.378
gagaugaucagaagcugaact	0.5	0.5/0.7	0.5	0.5	0.5	0.5	0.5	0.5/0.7	0.5/0.7	0.5	0.378
gggaagcugaugcgcaggutg	0.5/0.7	0.5/0.7	0.5	0.5	0.5	0.5	0.5	0.5	0.5	0.5	0.38
ggcuuccugggacaguggcag	0.5	0.5	0.5	0.5	0.5	0.5	0.5	0.5/0.7	0.5/0.7	0.5	0.38
cccagaaaaugguugucagaa	0.5	0.5	0.5	0.5	0.5	0.5/0.7	0.5/0.7	0.5	0.5	0.5	0.38
ggggugguagaucuugguugt	0.5/0.7	0.5/0.7	0.5/0.7	0.5	0.5/0.7	0.5/0.7	0.5	0.5	0.5	0.5	0.381
ggugaggcgcuugcacuugca	0.5	0.5/0.7	0.5/0.7	0.5	0.5/0.7	0.5/0.7	0.5/0.7	0.5	0.5/0.7	0.5	0.381
ccaccgcagcaccgugaggtg	0.5	0.5/0.7	0.5	0.5	0.5/0.7	0.5	0.5/0.7	0.5	0.5	0.5/0.7	0.381
gcgcagcagcgucucguucag	0.5/0.7	0.5	0.5	0.5/0.7	0.5	0.5	0.5	0.5	0.5	0.5	0.381
cgucggccuucuccgcccugg	0.5	0.5/0.7	0.5	0.5	0.5/0.7	0.5/0.7	0.5	0.5	0.5	0.5/0.7	0.381
acagcacggggcagaauguct	0.5	0.5	0.5	0.5	0.5	0.5/0.7	0.5	0.5	0.5	0.5/0.7	0.381
ggccgagcggccucggucccg	0.5	0.5	0.5	0.5	0.5	0.5/0.7	0.5	0.5/0.7	0.5	0.5	0.382
ccaucaugaugggcguuucca	0.5	0.5	0.5	0.5	0.5	0.5/0.7	0.5	0.5	0.5	0.5/0.7	0.382
gucacagggacccaaaguuca	0.5	0.5	0.5/0.7	0.5	0.5	0.5	0.5	0.5	0.5/0.7	0.5	0.382
gccagcaaugaccacaugaaa	0.5/0.7	0.5/0.7	0.5/0.7	0.5/0.7	0.5/0.7	0.5	0.5	0.5	0.5	0.5	0.383
cgcggcgccucaccaccggga	0.5	0.5/0.7	0.5	0.5	0.5/0.7	0.5	0.5	0.5/0.7	0.5/0.7	0.5/0.7	0.383
cguugucagcauucuuguugt	0.5/0.7	0.5	0.5	0.5	0.5/0.7	0.5	0.5/0.7	0.5	0.5	0.5	0.383
gucguccaccggcggguggag	0.5	0.5/0.7	0.5	0.5/0.7	0.5/0.7	0.5/0.7	0.5	0.5	0.5/0.7	0.5	0.384
cgcuucacguugcgccucucg	0.5	0.5	0.5/0.7	0.5/0.7	0.5	0.5	0.5/0.7	0.5	0.5/0.7	0.5/0.7	0.384
ggagagucauugcagcugccc	0.5/0.7	0.5	0.5/0.7	0.5/0.7	0.5/0.7	0.5	0.5/0.7	0.5	0.5	0.5/0.7	0.384
uggcagguagagcugugaacc	0.5/0.7	0.5/0.7	0.5	0.5/0.7	0.5	0.5/0.7	0.5/0.7	0.5/0.7	0.5	0.5	0.384
cacaccauguggcagagagac	0.5/0.7	0.5/0.7	0.5/0.7	0.5/0.7	0.5/0.7	0.5/0.7	0.5	0.5	0.5/0.7	0.5/0.7	0.384
gcagcuguacucggacacgtc	0.5	0.5/0.7	0.5/0.7	0.5/0.7	0.5	0.5	0.5/0.7	0.5/0.7	0.5/0.7	0.5	0.384
gcagagccggaucauguacat	0.5/0.7	0.5	0.5	0.5	0.5/0.7	0.5	0.5	0.5/0.7	0.5/0.7	0.5	0.385
gaguuaggcugucccaacaaa	0.5/0.7	0.5	0.5/0.7	0.5	0.5	0.5	0.5	0.5	0.5/0.7	0.5	0.385
gaccggcuuggcgcugcggca	0.5	0.5	0.5/0.7	0.5/0.7	0.5/0.7	0.5/0.7	0.5	0.5	0.5	0.5	0.385
accccuggcccuccacuacac	0.5	0.5	0.5	0.5/0.7	0.5	0.5	0.5	0.5	0.5/0.7	0.5/0.7	0.386
gggacacgcugcuuuucucag	0.5	0.5	0.5	0.5/0.7	0.5	0.5	0.5/0.7	0.5	0.5	0.5	0.386
gcuucacguugcgccucucgg	0.5/0.7	0.5/0.7	0.5	0.5/0.7	0.5/0.7	0.5	0.5	0.5	0.5/0.7	0.5	0.387
cggagucugacggccggcucg	0.5	0.5	0.5	0.5/0.7	0.5	0.5/0.7	0.5/0.7	0.5	0.5/0.7	0.5	0.387
cccguaguagucgucguagaa	0.5/0.7	0.5	0.5	0.5	0.5/0.7	0.5/0.7	0.5	0.5	0.5	0.5	0.388
ggacuguuaggauucgguuca	0.5/0.7	0.5	0.5	0.5/0.7	0.5	0.5	0.5/0.7	0.5	0.5	0.5	0.388
ggcaguaaaucguguaggcct	0.5/0.7	0.5/0.7	0.5	0.5	0.5	0.5/0.7	0.5	0.5	0.5	0.5	0.388
ccuucuucgaguucuuccaac	0.5/0.7	0.5/0.7	0.5	0.5/0.7	0.5/0.7	0.5/0.7	0.5	0.5	0.5/0.7	0.5/0.7	0.388
gcagugaaauuuucuaggutc	0.5/0.7	0.5/0.7	0.5	0.5	0.5/0.7	0.5	0.5	0.5	0.5/0.7	0.5	0.388
cuaagacaaacugauuggact	0.5/0.7	0.5	0.5/0.7	0.5	0.5	0.5	0.5	0.5	0.5	0.5	0.388
ggcuuuguacuggucggcccc	0.5	0.5/0.7	0.5	0.5/0.7	0.5	0.5/0.7	0.5/0.7	0.5	0.5/0.7	0.5	0.389
caugcggaacagaccuccagc	0.5	0.5	0.5/0.7	0.5/0.7	0.5	0.5	0.5/0.7	0.5/0.7	0.5	0.5/0.7	0.39
agcuggaaagcaugcuaauaa	0.5/0.7	0.5/0.7	0.5/0.7	0.5/0.7	0.5	0.5	0.5/0.7	0.5	0.5	0.5	0.39
cucugcagcugccaauagugc	0.5/0.7	0.5/0.7	0.5	0.5	0.5/0.7	0.5	0.5/0.7	0.5	0.5	0.5/0.7	0.39
ggccaaguucaugaguggcaa	0.5	0.5	0.5/0.7	0.5	0.5	0.5	0.5	0.5	0.5	0.5/0.7	0.39
cacucccacagaaguaaaggc	0.5	0.5	0.5/0.7	0.5/0.7	0.5/0.7	0.5	0.5	0.5	0.5	0.5	0.39
ccuugguccccaggaccugct	0.5/0.7	0.5	0.5/0.7	0.5/0.7	0.5/0.7	0.5	0.5	0.5/0.7	0.5	0.5/0.7	0.391
gacugcugcagcggcggggtc	0.5	0.5/0.7	0.5/0.7	0.5/0.7	0.5	0.5	0.5/0.7	0.5	0.5	0.5	0.392
gaagcucguaggaaugcaaag	0.5	0.5	0.5	0.5	0.5/0.7	0.5/0.7	0.5/0.7	0.5	0.5/0.7	0.5	0.392
cguucggguggaagaucuugg	0.5/0.7	0.5	0.5	0.5	0.5/0.7	0.5/0.7	0.5	0.5	0.5/0.7	0.5	0.392
cacuucaaaucgaccauuagc	0.5/0.7	0.5	0.5	0.5	0.5/0.7	0.5/0.7	0.5	0.5	0.5	0.5/0.7	0.392
cagcguuccucuggcuuuuca	0.5	0.5	0.5/0.7	0.5	0.5	0.5/0.7	0.5	0.5	0.5/0.7	0.5	0.392
guugggcuccaagaagagata	0.5/0.7	0.5/0.7	0.5/0.7	0.5/0.7	0.5	0.5/0.7	0.5	0.5/0.7	0.5/0.7	0.5/0.7	0.393
gaggucaauguuggggugata	0.5	0.5	0.5/0.7	0.5/0.7	0.5/0.7	0.5/0.7	0.5/0.7	0.5/0.7	0.5	0.5/0.7	0.393
guggaugacgggcagcagaaa	0.5	0.5	0.5	0.5/0.7	0.5/0.7	0.5/0.7	0.5/0.7	0.5/0.7	0.5	0.5/0.7	0.393
ccugcagaacauugugcugga	0.5	0.5	0.5	0.5/0.7	0.5/0.7	0.5	0.5/0.7	0.5	0.5	0.5	0.393
aaucgacggcauugaaagaca	0.5/0.7	0.5	0.5/0.7	0.5	0.5/0.7	0.5	0.5/0.7	0.5	0.5	0.5	0.394
gguucaucgugccaucgggat	0.5	0.5/0.7	0.5	0.5/0.7	0.5	0.5/0.7	0.5	0.5	0.5	0.5	0.394
gccacgaaaccaaaugggugg	0.5/0.7	0.5	0.5	0.5/0.7	0.5/0.7	0.5/0.7	0.5	0.5	0.5	0.5/0.7	0.394
acuucccaucgguagagauca	0.5	0.5	0.5/0.7	0.5	0.5	0.5	0.5	0.5/0.7	0.5	0.5	0.394
gugagcagacgggcccgagct	0.5	0.5/0.7	0.5/0.7	0.5/0.7	0.5	0.5/0.7	0.5	0.5/0.7	0.5/0.7	0.5	0.394
ggacucaaauauauugguaag	0.5	0.5/0.7	0.5	0.5/0.7	0.5/0.7	0.5	0.5	0.5	0.5	0.5	0.395
gaagacagaggggaaaagaaa	0.5	0.5/0.7	0.5	0.5	0.5	0.5/0.7	0.5	0.5	0.5/0.7	0.5	0.395
acucccaguucaugagguuca	0.5	0.5/0.7	0.5	0.5	0.5	0.5/0.7	0.5	0.5/0.7	0.5	0.5	0.395
gguaggaggagagcgugccac	0.5/0.7	0.5	0.5	0.5	0.5	0.5	0.5	0.5/0.7	0.5	0.5	0.396
cccacuucaaaucgaccauta	0.5	0.5	0.5/0.7	0.5/0.7	0.5	0.5	0.5	0.5	0.5	0.5/0.7	0.396
ggaucaucuggauugggagca	0.5/0.7	0.5	0.5	0.5	0.5/0.7	0.5	0.5	0.5	0.5	0.5/0.7	0.396
ggccuucuucgaguucuucca	0.5	0.5/0.7	0.5	0.5	0.5	0.5	0.5	0.5	0.5/0.7	0.5	0.396
accauccguccaguacucatc	0.5/0.7	0.5	0.5/0.7	0.5/0.7	0.5/0.7	0.5/0.7	0.5	0.5	0.5/0.7	0.5	0.396
ggugauacuguaggucaugac	0.5	0.5	0.5/0.7	0.5	0.5/0.7	0.5	0.5/0.7	0.5	0.5	0.5/0.7	0.396
ccgcuucacguugcgccuctc	0.5	0.5/0.7	0.5/0.7	0.5/0.7	0.5	0.5	0.5	0.5	0.5/0.7	0.5/0.7	0.397
gaacuuucagaggcggugagc	0.5/0.7	0.5	0.5/0.7	0.5	0.5/0.7	0.5	0.5	0.5	0.5	0.5/0.7	0.397
cggcugcccaggucguuccac	0.5/0.7	0.5/0.7	0.5/0.7	0.5/0.7	0.5/0.7	0.5	0.5	0.5	0.5	0.5	0.397
gaaugguccugacaucauaca	0.5/0.7	0.5/0.7	0.5/0.7	0.5/0.7	0.5/0.7	0.5/0.7	0.5/0.7	0.5/0.7	0.5	0.5/0.7	0.397
aacguagugucagugagaaca	0.5	0.5	0.5/0.7	0.5	0.5/0.7	0.5/0.7	0.5	0.5/0.7	0.5	0.5	0.398
gcccgaccggcuucggccctg	0.5	0.5	0.5	0.5	0.5	0.5/0.7	0.5/0.7	0.5	0.5	0.5	0.399
cggcugggucucgcugguccg	0.5/0.7	0.5/0.7	0.5	0.5/0.7	0.5	0.5	0.5	0.5	0.5	0.5	0.399
gaggaucuaugggguuaggat	0.5/0.7	0.5/0.7	0.5/0.7	0.5	0.5	0.5	0.5	0.5/0.7	0.5	0.5	0.4
cauuuagaaguuccuguautc	0.5/0.7	0.5	0.5/0.7	0.5	0.5	0.5	0.5/0.7	0.5	0.5	0.5/0.7	0.4
ggucaacacaguugcgaugtt	0.5/0.7	0.5/0.7	0.5/0.7	0.5	0.5	0.5/0.7	0.5/0.7	0.5	0.5/0.7	0.5	0.4
ccgccuccucguugagugcag	0.5/0.7	0.5	0.5	0.5	0.5	0.5/0.7	0.5	0.5/0.7	0.5/0.7	0.5/0.7	0.401
agggucugccagcauagaaat	0.5/0.7	0.5/0.7	0.5/0.7	0.5/0.7	0.5/0.7	0.5	0.5	0.5	0.5/0.7	0.5	0.401
aagcggcugcccaggucgutc	0.5	0.5	0.5/0.7	0.5	0.5/0.7	0.5	0.5	0.5	0.5/0.7	0.5/0.7	0.401
agguccuccucguugggaaag	0.5/0.7	0.5/0.7	0.5	0.5/0.7	0.5	0.5/0.7	0.5/0.7	0.5	0.5/0.7	0.5/0.7	0.402
ggaugaaacauuuuggauaaa	0.5	0.5/0.7	0.5	0.5/0.7	0.5/0.7	0.5/0.7	0.5/0.7	0.5	0.5	0.5	0.403
caucccuguccaucuuguaag	0.5/0.7	0.5/0.7	0.5/0.7	0.5/0.7	0.5/0.7	0.5/0.7	0.5/0.7	0.5/0.7	0.5	0.5/0.7	0.403
ggagguuugugaaguacagct	0.5	0.5	0.5	0.5	0.5	0.5	0.5	0.5/0.7	0.5	0.5/0.7	0.404
ccggucucgcuguccugguag	0.5	0.5/0.7	0.5	0.5	0.5/0.7	0.5/0.7	0.5	0.5/0.7	0.5	0.5/0.7	0.404
gaccacuuaucuuucaaaata	0.5/0.7	0.5	0.5	0.5	0.5	0.5/0.7	0.5	0.5/0.7	0.5	0.5	0.404
gcaaugaccacaugaaaauaa	0.5	0.5/0.7	0.5/0.7	0.5/0.7	0.5/0.7	0.5	0.5	0.5/0.7	0.5	0.5	0.404
accccugacaggcaggggaaa	0.5/0.7	0.5	0.5/0.7	0.5	0.5/0.7	0.5/0.7	0.5	0.5	0.5/0.7	0.5/0.7	0.404
gauguacggagaguaggugtc	0.5/0.7	0.5	0.5/0.7	0.5	0.5/0.7	0.5	0.5	0.5/0.7	0.5	0.5	0.404
gccaugggacccucagcccct	0.5	0.5	0.5/0.7	0.5/0.7	0.5	0.5	0.5/0.7	0.5/0.7	0.5	0.5	0.405
cacgccugaguccucaccatc	0.5	0.5/0.7	0.5	0.5	0.5/0.7	0.5/0.7	0.5	0.5/0.7	0.5/0.7	0.5	0.405
ggaugaacaggaauauuuuca	0.5	0.5/0.7	0.5/0.7	0.5	0.5	0.5	0.5/0.7	0.5/0.7	0.5	0.5/0.7	0.405
ccauccgcaggggcucccuga	0.5/0.7	0.5/0.7	0.5	0.5/0.7	0.5/0.7	0.5	0.5	0.5/0.7	0.5	0.5	0.406
ccuuccuuuucuguguugagt	0.5	0.5	0.5	0.5	0.5	0.5/0.7	0.5	0.5	0.5	0.5/0.7	0.406
guucucuccugccuucucaac	0.5/0.7	0.5	0.5/0.7	0.5	0.5/0.7	0.5/0.7	0.5	0.5	0.5	0.5/0.7	0.406
agacgccucaagggaggcaat	0.5	0.5/0.7	0.5/0.7	0.5	0.5/0.7	0.5	0.5	0.5	0.5	0.5/0.7	0.406
gcuucuugcuuaggcgcugct	0.5	0.5/0.7	0.5	0.5	0.5	0.5/0.7	0.5/0.7	0.5	0.5	0.5	0.406
gauccgcagcugcgccgccga	0.5/0.7	0.5/0.7	0.5/0.7	0.5/0.7	0.5	0.5/0.7	0.5/0.7	0.5	0.5	0.5	0.406
gggucuuggauauuugguuca	0.5	0.5	0.5	0.5	0.5/0.7	0.5/0.7	0.5	0.5/0.7	0.5/0.7	0.5	0.407
gacaaauccuuccagcagaat	0.5	0.5	0.5	0.5	0.5	0.5	0.5/0.7	0.5/0.7	0.5	0.5	0.407
ccauagcagaaacguagugtc	0.5	0.5	0.5/0.7	0.5/0.7	0.5	0.5/0.7	0.5	0.5/0.7	0.5/0.7	0.5/0.7	0.407
aauagccccugugacggaact	0.5	0.5	0.5/0.7	0.5	0.5	0.5	0.5/0.7	0.5/0.7	0.5/0.7	0.5	0.407
ggugaagugcagcucgcggca	0.5	0.5	0.5	0.5	0.5	0.5/0.7	0.5	0.5	0.5	0.5	0.408
caaaggguauugcaaggauct	0.5	0.5	0.5	0.5	0.5/0.7	0.5	0.5	0.5/0.7	0.5/0.7	0.5	0.408
agccgccgguuguucugcagg	0.5/0.7	0.5	0.5	0.5	0.5	0.5	0.5	0.5/0.7	0.5	0.5/0.7	0.409
guuaaguaaggagcucauucc	0.5	0.5	0.5	0.5/0.7	0.5/0.7	0.5/0.7	0.5/0.7	0.5/0.7	0.5/0.7	0.5	0.409
cgcauuguaaggguagccact	0.5/0.7	0.5/0.7	0.5	0.5	0.5/0.7	0.5	0.5/0.7	0.5/0.7	0.5/0.7	0.5/0.7	0.409
gguggggaagaacugggugat	0.5/0.7	0.5/0.7	0.5	0.5	0.5/0.7	0.5	0.5	0.5	0.5/0.7	0.5/0.7	0.41
cucggccuucuuccucucugc	0.5	0.5/0.7	0.5	0.5	0.5/0.7	0.5	0.5	0.5	0.5	0.5/0.7	0.41
gaggucagagcaguggccaga	0.5	0.5	0.5	0.5	0.5/0.7	0.5	0.5/0.7	0.5	0.5	0.5/0.7	0.41
gcugucauuaggucccauaat	0.5	0.5/0.7	0.5	0.5	0.5	0.5	0.5	0.5	0.5	0.5	0.41
cucaucuugggaugaggauga	0.5/0.7	0.5/0.7	0.5	0.5/0.7	0.5	0.5	0.5	0.5/0.7	0.5/0.7	0.5	0.411
agaggacgcccacaaccacca	0.5	0.5	0.5/0.7	0.5/0.7	0.5	0.5	0.5	0.5	0.5	0.5/0.7	0.411
ccucguugggaaagaccuuga	0.5	0.5	0.5	0.5	0.5/0.7	0.5	0.5/0.7	0.5	0.5/0.7	0.5	0.411
gcgagguccauccgcaggggc	0.5/0.7	0.5/0.7	0.5	0.5/0.7	0.5	0.5	0.5/0.7	0.5	0.5	0.5	0.411
acggaacuaauauuaggaugc	0.5	0.5/0.7	0.5/0.7	0.5	0.5	0.5/0.7	0.5	0.5/0.7	0.5/0.7	0.5	0.411
cacuccgaccccugacaggca	0.5	0.5	0.5/0.7	0.5/0.7	0.5/0.7	0.5	0.5/0.7	0.5	0.5/0.7	0.5	0.411
agcauagaaaugacacuaatc	0.5	0.5	0.5	0.5/0.7	0.5	0.5	0.5/0.7	0.5/0.7	0.5	0.5/0.7	0.412
caccuugcgcgcgcgcggcgc	0.5/0.7	0.5	0.5	0.5/0.7	0.5	0.5	0.5	0.5	0.5	0.5	0.412
cgccucaccaccgggacacag	0.5/0.7	0.5/0.7	0.5	0.5/0.7	0.5	0.5	0.5	0.5	0.5/0.7	0.5	0.412
cguccaccagugucacgcgga	0.5	0.5	0.5	0.5	0.5	0.5	0.5/0.7	0.5/0.7	0.5	0.5	0.413
cgaagcgggugcucaggcugg	0.5	0.5/0.7	0.5/0.7	0.5	0.5/0.7	0.5/0.7	0.5	0.5	0.5	0.5	0.413
gcacauugagggccuccagga	0.5/0.7	0.5	0.5/0.7	0.5	0.5/0.7	0.5/0.7	0.5	0.5	0.5/0.7	0.5	0.413
gggaaugagacugaauuuccc	0.5/0.7	0.5/0.7	0.5/0.7	0.5	0.5	0.5	0.5	0.5	0.5	0.5	0.413
gaaugccacuuaggacugutt	0.5/0.7	0.5	0.5/0.7	0.5	0.5/0.7	0.5/0.7	0.5	0.5	0.5/0.7	0.5/0.7	0.413
cugcggcacggcccaucggtc	0.5/0.7	0.5	0.5/0.7	0.5	0.5	0.5/0.7	0.5	0.5	0.5	0.5	0.413
gcgcuuacugaagcagcugcc	0.5/0.7	0.5	0.5/0.7	0.5/0.7	0.5	0.5	0.5/0.7	0.5/0.7	0.5	0.5	0.413
ccugcugccuguccccugggc	0.5/0.7	0.5	0.5	0.5/0.7	0.5/0.7	0.5/0.7	0.5/0.7	0.5	0.5/0.7	0.5	0.414
ggugguggggaggccgccctc	0.5	0.5	0.5/0.7	0.5	0.5	0.5/0.7	0.5	0.5	0.5/0.7	0.5	0.414
ucagcuaggucagcccgaagc	0.5/0.7	0.5/0.7	0.5/0.7	0.5/0.7	0.5/0.7	0.5/0.7	0.5	0.5	0.5/0.7	0.5	0.415
agggucgguggaggaagcutc	0.5/0.7	0.5	0.5/0.7	0.5/0.7	0.5	0.5/0.7	0.5	0.5	0.5/0.7	0.5/0.7	0.415
cagcgagcgcagcagcguctc	0.5	0.5	0.5/0.7	0.5/0.7	0.5/0.7	0.5	0.5	0.5/0.7	0.5	0.5	0.415
gguucauccagcagagacuga	0.5/0.7	0.5/0.7	0.5	0.5	0.5	0.5	0.5/0.7	0.5	0.5/0.7	0.5/0.7	0.416
agcagaaacugcucgaagucc	0.5	0.5/0.7	0.5/0.7	0.5/0.7	0.5	0.5	0.5	0.5	0.5/0.7	0.5	0.416
cucuccgagcucggggaugat	0.5	0.5	0.5/0.7	0.5/0.7	0.5	0.5	0.5/0.7	0.5/0.7	0.5/0.7	0.5/0.7	0.416
gaccaaguauaguugaucucc	0.5	0.5/0.7	0.5/0.7	0.5	0.5	0.5	0.5	0.5	0.5/0.7	0.5/0.7	0.416
guuggacuccaucgauucuga	0.5/0.7	0.5	0.5	0.5	0.5/0.7	0.5/0.7	0.5	0.5	0.5/0.7	0.5	0.417
gggagguuggucggguaggag	0.5	0.5/0.7	0.5	0.5/0.7	0.5/0.7	0.5	0.5	0.5/0.7	0.5	0.5/0.7	0.417
cuggacagguuccgcagguat	0.5/0.7	0.5	0.5/0.7	0.5/0.7	0.5/0.7	0.5	0.5	0.5	0.5/0.7	0.5	0.417
ccaucucccacagcuugcccc	0.5	0.5	0.5	0.5/0.7	0.5	0.5/0.7	0.5/0.7	0.5/0.7	0.5	0.5/0.7	0.417
cacucuguaccucagccaggc	0.5	0.5/0.7	0.5	0.5/0.7	0.5/0.7	0.5/0.7	0.5	0.5	0.5/0.7	0.5/0.7	0.417
gcggccgauggcguugggcag	0.5	0.5	0.5/0.7	0.5	0.5	0.5	0.5/0.7	0.5/0.7	0.5/0.7	0.5	0.417
cugacagcgccaccgcagcac	0.5	0.5	0.5	0.5	0.5	0.5	0.5/0.7	0.5/0.7	0.5/0.7	0.5/0.7	0.417
gcaggugagucuccauuaggg	0.5/0.7	0.5/0.7	0.5	0.5	0.5	0.5	0.5/0.7	0.5/0.7	0.5	0.5/0.7	0.418
acuucacugugggcgcauugt	0.5/0.7	0.5	0.5	0.5/0.7	0.5	0.5	0.5	0.5	0.5/0.7	0.5	0.418
gaacucuagcgagagcuuata	0.5	0.5	0.5	0.5	0.5	0.5	0.5	0.5	0.5	0.5/0.7	0.418
cgauucugaaggauaucuaaa	0.5/0.7	0.5	0.5/0.7	0.5/0.7	0.5	0.5/0.7	0.5	0.5/0.7	0.5	0.5/0.7	0.419
ggugugcauacccuguugctc	0.5	0.5	0.5/0.7	0.5/0.7	0.5	0.5/0.7	0.5	0.5/0.7	0.5	0.5/0.7	0.419
auccauggguuggcagugaac	0.5	0.5	0.5	0.5/0.7	0.5	0.5/0.7	0.5/0.7	0.5	0.5	0.5/0.7	0.42
gaccugaggagagucaaaagg	0.5	0.5	0.5	0.5	0.5	0.5	0.5/0.7	0.5/0.7	0.5/0.7	0.5	0.42
cggcuuggcgcugcggcacgg	0.5	0.5/0.7	0.5/0.7	0.5	0.5	0.5	0.5	0.5	0.5	0.5	0.42
aguugugggcacugagguatt	0.5	0.5/0.7	0.5	0.5/0.7	0.5/0.7	0.5	0.5	0.5/0.7	0.5	0.5/0.7	0.42
ggcuguccccgugcauagctg	0.5/0.7	0.5	0.5/0.7	0.5/0.7	0.5/0.7	0.5	0.5/0.7	0.5/0.7	0.5/0.7	0.5	0.421
gccaucgggugggucugcggt	0.5/0.7	0.5/0.7	0.5	0.5	0.5	0.5	0.5	0.5	0.5	0.5	0.421
cugccagccauggacccagcc	0.5/0.7	0.5/0.7	0.5	0.5/0.7	0.5	0.5	0.5/0.7	0.5	0.5	0.5	0.421
agccaugagaugagcuagucc	0.5/0.7	0.5	0.5	0.5	0.5/0.7	0.5	0.5/0.7	0.5	0.5	0.5	0.421
agcccuccagcucauucuuat	0.5	0.5	0.5/0.7	0.5	0.5	0.5	0.5	0.5/0.7	0.5/0.7	0.5/0.7	0.421
cagccucccgauccaccagtc	0.5	0.5	0.5	0.5	0.5	0.5	0.5	0.5	0.5	0.5/0.7	0.421
agguaggguacaucacagaac	0.5	0.5/0.7	0.5	0.5	0.5	0.5/0.7	0.5	0.5/0.7	0.5	0.5/0.7	0.421
gcagcagcugguccagcuccg	0.5	0.5	0.5	0.5	0.5/0.7	0.5	0.5	0.5/0.7	0.5	0.5	0.421
cgacggcauugaaagacagga	0.5	0.5	0.5/0.7	0.5/0.7	0.5	0.5/0.7	0.5	0.5/0.7	0.5/0.7	0.5/0.7	0.422
ugcaaacaucugagugaaacg	0.5	0.5	0.5	0.5	0.5/0.7	0.5	0.5	0.5/0.7	0.5/0.7	0.5	0.422
ccucauguuuacucucgauga	0.5/0.7	0.5/0.7	0.5/0.7	0.5/0.7	0.5	0.5	0.5/0.7	0.5	0.5	0.5/0.7	0.422
agcgcauuuuccaaaucaaag	0.5/0.7	0.5/0.7	0.5/0.7	0.5	0.5	0.5	0.5	0.5	0.5	0.5/0.7	0.422
gucuucgucaucuucuagacc	0.5/0.7	0.5	0.5/0.7	0.5	0.5/0.7	0.5	0.5	0.5	0.5	0.5/0.7	0.422
gauguuguuuucagauggugc	0.5/0.7	0.5/0.7	0.5	0.5	0.5/0.7	0.5/0.7	0.5	0.5	0.5/0.7	0.5/0.7	0.423
ggggugauagaccauuguctc	0.5	0.5/0.7	0.5/0.7	0.5/0.7	0.5	0.5/0.7	0.5/0.7	0.5/0.7	0.5	0.5/0.7	0.423
agucaucagucucugguaatg	0.5	0.5/0.7	0.5/0.7	0.5/0.7	0.5	0.5	0.5/0.7	0.5	0.5/0.7	0.5	0.423
ccuguacaucuuugcuguctt	0.5	0.5/0.7	0.5/0.7	0.5/0.7	0.5/0.7	0.5/0.7	0.5	0.5/0.7	0.5	0.5/0.7	0.423
gaaaagccuuccacuggautt	0.5	0.5	0.5	0.5/0.7	0.5	0.5/0.7	0.5	0.5	0.5	0.5	0.423
gguagccauggugcgguucag	0.5/0.7	0.5	0.5/0.7	0.5/0.7	0.5/0.7	0.5/0.7	0.5/0.7	0.5/0.7	0.5/0.7	0.5/0.7	0.423
acugaagucuucugaaugatc	0.5	0.5	0.5	0.5	0.5	0.5	0.5/0.7	0.5	0.5	0.5/0.7	0.423
guuugauugugauggcuggcc	0.5/0.7	0.5	0.5/0.7	0.5	0.5/0.7	0.5/0.7	0.5/0.7	0.5	0.5	0.5/0.7	0.423
caaggcuugcagccgggcaat	0.5	0.5	0.5	0.5	0.5/0.7	0.5/0.7	0.5/0.7	0.5/0.7	0.5	0.5	0.424
ccagcauaugggguccccuca	0.5/0.7	0.5	0.5	0.5/0.7	0.5/0.7	0.5	0.5	0.5/0.7	0.5/0.7	0.5	0.424
cuggcccaagacaagggcaag	0.5/0.7	0.5/0.7	0.5/0.7	0.5/0.7	0.5/0.7	0.5	0.5/0.7	0.5	0.5	0.5	0.424
guccuucgggcggcugaggga	0.5	0.5/0.7	0.5	0.5	0.5/0.7	0.5/0.7	0.5	0.5	0.5	0.5	0.424
ggcuugcacaccaugcccucg	0.5	0.5/0.7	0.5/0.7	0.5	0.5/0.7	0.5	0.5	0.5	0.5/0.7	0.5	0.424
gaugaucccgaugguccagct	0.5/0.7	0.5/0.7	0.5/0.7	0.5	0.5/0.7	0.5	0.5/0.7	0.5	0.5	0.5	0.424
gagcuccgacugguuguggaa	0.5/0.7	0.5	0.5	0.5/0.7	0.5/0.7	0.5	0.5/0.7	0.5/0.7	0.5	0.5	0.424
gcaugauguuguuuucagatg	0.5/0.7	0.5/0.7	0.5	0.5	0.5	0.5/0.7	0.5	0.5	0.5	0.5/0.7	0.425
cacauacuccaccagccautt	0.5/0.7	0.5	0.5	0.5	0.5/0.7	0.5	0.5	0.5	0.5/0.7	0.5/0.7	0.425
guagguguccgaacauucaac	0.5/0.7	0.5	0.5/0.7	0.5	0.5	0.5	0.5	0.5/0.7	0.5	0.5/0.7	0.425
cgcuggacagguuccgcaggt	0.5	0.5	0.5/0.7	0.5	0.5	0.5	0.5	0.5/0.7	0.5	0.5/0.7	0.425
ccagacccagagaguggccaa	0.5/0.7	0.5	0.5	0.5/0.7	0.5	0.5	0.5/0.7	0.5/0.7	0.5	0.5/0.7	0.425
uccucaccauccguccaguac	0.5	0.5/0.7	0.5	0.5	0.5	0.5	0.5	0.5	0.5/0.7	0.5/0.7	0.425
ggaaggugaugcuuauauutt	0.5/0.7	0.5/0.7	0.5/0.7	0.5	0.5	0.5	0.5/0.7	0.5	0.5/0.7	0.5	0.426
ccgaaucggagggugaacuct	0.5	0.5	0.5/0.7	0.5	0.5/0.7	0.5/0.7	0.5	0.5/0.7	0.5	0.5	0.426
ccuccucuucccaggagccct	0.5	0.5	0.5	0.5/0.7	0.5	0.5	0.5	0.5	0.5	0.5	0.426
gucgggcccacuaggucgcca	0.5/0.7	0.5/0.7	0.5	0.5/0.7	0.5/0.7	0.5	0.5/0.7	0.5/0.7	0.5	0.5	0.426
gucucgcuguccugguagctt	0.5	0.5	0.5/0.7	0.5	0.5/0.7	0.5/0.7	0.5	0.5	0.5	0.5/0.7	0.426
cuccagcuuuguguaguactc	0.5/0.7	0.5/0.7	0.5	0.5/0.7	0.5	0.5	0.5/0.7	0.5/0.7	0.5	0.5/0.7	0.427
cuuccccaaguucuggcactc	0.5/0.7	0.5	0.5	0.5	0.5	0.5/0.7	0.5/0.7	0.5/0.7	0.5	0.5/0.7	0.427
gaucuaugggguuaggauagg	0.5/0.7	0.5/0.7	0.5/0.7	0.5/0.7	0.5	0.5/0.7	0.5/0.7	0.5	0.5	0.5	0.427
ccagaugaauugacuucugcc	0.5/0.7	0.5/0.7	0.5/0.7	0.5/0.7	0.5/0.7	0.5/0.7	0.5/0.7	0.5	0.5/0.7	0.5	0.427
gaugccaggaacugguucugc	0.5/0.7	0.5	0.5	0.5/0.7	0.5/0.7	0.5/0.7	0.5/0.7	0.5	0.5	0.5/0.7	0.427
gcggcugcccaggucguucca	0.5/0.7	0.5/0.7	0.5	0.5	0.5	0.5/0.7	0.5/0.7	0.5	0.5	0.5/0.7	0.427
ucauaccggucauggcugucc	0.5/0.7	0.5	0.5/0.7	0.5/0.7	0.5	0.5/0.7	0.5/0.7	0.5/0.7	0.5	0.5	0.428
auccccugagcucccaggagc	0.5/0.7	0.5	0.5	0.5/0.7	0.5/0.7	0.5	0.5	0.5/0.7	0.5	0.5/0.7	0.43
caagccuccuucccacggagt	0.5	0.5	0.5/0.7	0.5	0.5/0.7	0.5	0.5	0.5	0.5/0.7	0.5	0.43
ccuguugcucucucccgcugc	0.5	0.5/0.7	0.5	0.5/0.7	0.5	0.5/0.7	0.5/0.7	0.5/0.7	0.5/0.7	0.5/0.7	0.431
cauccaaauguccgauucaga	0.5/0.7	0.5/0.7	0.5	0.5/0.7	0.5/0.7	0.5	0.5	0.5/0.7	0.5/0.7	0.5	0.432
ucagggcccucgauggugacc	0.5	0.5/0.7	0.5/0.7	0.5	0.5/0.7	0.5/0.7	0.5	0.5/0.7	0.5	0.5	0.432
gugguagaucuugguugugaa	0.5	0.5	0.5	0.5	0.5/0.7	0.5	0.5/0.7	0.5	0.5	0.5	0.432
gcuaacugugccaucuccuac	0.5/0.7	0.5/0.7	0.5	0.5	0.5/0.7	0.5	0.5/0.7	0.5/0.7	0.5	0.5/0.7	0.432
accugcgucuugaucuggatc	0.5	0.5	0.5	0.5/0.7	0.5/0.7	0.5/0.7	0.5/0.7	0.5	0.5	0.5	0.432
ggaagaaagaagacauccaaa	0.5	0.5	0.5	0.5/0.7	0.5	0.5	0.5/0.7	0.5	0.5/0.7	0.5	0.432
agccccagagccaugagauga	0.5/0.7	0.5	0.5	0.5	0.5/0.7	0.5/0.7	0.5/0.7	0.5	0.5/0.7	0.5/0.7	0.433
gaaguaaagcaggaugagaag	0.5	0.5	0.5/0.7	0.5	0.5/0.7	0.5/0.7	0.5	0.5	0.5/0.7	0.5/0.7	0.433
ccauacuuaucuuccccaggc	0.5	0.5	0.5	0.5/0.7	0.5	0.5/0.7	0.5	0.5	0.5/0.7	0.5	0.433
cauuggcgcccacguucgggt	0.5	0.5	0.5	0.5	0.5/0.7	0.5	0.5	0.5/0.7	0.5/0.7	0.5	0.434
cuuacacagcgggcaacuutt	0.5/0.7	0.5/0.7	0.5/0.7	0.5/0.7	0.5/0.7	0.5/0.7	0.5	0.5	0.5/0.7	0.5/0.7	0.434
ccaccacuccauuagaacuat	0.5/0.7	0.5	0.5/0.7	0.5	0.5/0.7	0.5/0.7	0.5/0.7	0.5	0.5	0.5/0.7	0.434
ccagcugcuccauggauggtc	0.5/0.7	0.5/0.7	0.5	0.5/0.7	0.5/0.7	0.5	0.5	0.5	0.5	0.5	0.434
guuccaguugaugaugacucc	0.5/0.7	0.5/0.7	0.5	0.5/0.7	0.5	0.5/0.7	0.5/0.7	0.5	0.5	0.5/0.7	0.434
acgggcccgagcugcauactc	0.5	0.5/0.7	0.5/0.7	0.5	0.5/0.7	0.5/0.7	0.5/0.7	0.5/0.7	0.5	0.5	0.435
cagacguggcagagacagatg	0.5	0.5/0.7	0.5	0.5	0.5/0.7	0.5	0.5	0.5	0.5	0.5/0.7	0.436
gugccacuggccagggcccga	0.5	0.5	0.5/0.7	0.5/0.7	0.5	0.5	0.5	0.5/0.7	0.5/0.7	0.5	0.436
aguagcccuuggguggggagg	0.5/0.7	0.5/0.7	0.5	0.5	0.5/0.7	0.5/0.7	0.5/0.7	0.5/0.7	0.5/0.7	0.5/0.7	0.436
caucaguccuagccguguaag	0.5/0.7	0.5	0.5/0.7	0.5/0.7	0.5	0.5	0.5	0.5	0.5	0.5	0.436
gaauucugccauuuugcuagc	0.5/0.7	0.5/0.7	0.5	0.5	0.5	0.5/0.7	0.5	0.5/0.7	0.5/0.7	0.5/0.7	0.436
gagcagcgagcgcagcagcgt	0.5	0.5/0.7	0.5/0.7	0.5	0.5	0.5	0.5/0.7	0.5/0.7	0.5	0.5	0.437
guuccauuacccaaucugugc	0.5	0.5/0.7	0.5	0.5	0.5	0.5	0.5	0.5/0.7	0.5/0.7	0.5/0.7	0.437
cacuaauuacuggcagacaga	0.5/0.7	0.5/0.7	0.5/0.7	0.5/0.7	0.5	0.5	0.5	0.5	0.5/0.7	0.5	0.438
gagagcgcuggggaccaguct	0.5	0.5	0.5/0.7	0.5	0.5	0.5	0.5/0.7	0.5	0.5	0.5/0.7	0.438
gucgucuggaucugagaagct	0.5	0.5/0.7	0.5	0.5/0.7	0.5/0.7	0.5/0.7	0.5	0.5/0.7	0.5	0.5	0.439
acguugcgccucucggcggcc	0.5	0.5/0.7	0.5/0.7	0.5/0.7	0.5	0.5	0.5/0.7	0.5	0.5	0.5	0.439
gguggggcaggcucuggugtg	0.5	0.5	0.5	0.5	0.5/0.7	0.5	0.5	0.5/0.7	0.5	0.5/0.7	0.439
agcaggcgaaggcuguccagt	0.5/0.7	0.5/0.7	0.5	0.5	0.5/0.7	0.5	0.5	0.5	0.5/0.7	0.5	0.439
ggcagaccacuuuuccuucag	0.5	0.5/0.7	0.5/0.7	0.5/0.7	0.5	0.5/0.7	0.5	0.5	0.5/0.7	0.5	0.439
gguagguccacucuaacuutc	0.5/0.7	0.5	0.5	0.5	0.5	0.5	0.5/0.7	0.5/0.7	0.5/0.7	0.5	0.44
cgguucauggucuuguugutc	0.5/0.7	0.5	0.5	0.5/0.7	0.5	0.5	0.5/0.7	0.5	0.5/0.7	0.5/0.7	0.44
ccuugaugccaucgggugggt	0.5	0.5	0.5	0.5	0.5	0.5	0.5	0.5	0.5	0.5/0.7	0.44
cauugccuugcauguccagct	0.5	0.5	0.5/0.7	0.5/0.7	0.5	0.5	0.5	0.5	0.5	0.5/0.7	0.44
cagcacacgaaucaaggaatt	0.5	0.5/0.7	0.5	0.5/0.7	0.5	0.5	0.5	0.5/0.7	0.5/0.7	0.5	0.441
caaugaagugguugucaaugt	0.5/0.7	0.5	0.5	0.5/0.7	0.5	0.5	0.5	0.5	0.5/0.7	0.5	0.441
gcuccgcuacaucauuugcta	0.5	0.5	0.5	0.5	0.5/0.7	0.5/0.7	0.5	0.5	0.5	0.5	0.441
gucugagcccucgucgggcgc	0.5	0.5/0.7	0.5/0.7	0.5	0.5	0.5	0.5	0.5/0.7	0.5/0.7	0.5	0.442
gccaaugaaacauaucauccc	0.5/0.7	0.5	0.5	0.5/0.7	0.5	0.5	0.5/0.7	0.5	0.5/0.7	0.5	0.442
acaaguccaggucacaguucc	0.5/0.7	0.5	0.5	0.5	0.5	0.5	0.5	0.5	0.5	0.5/0.7	0.442
ggcggugagcuccaacuccaa	0.5	0.5/0.7	0.5/0.7	0.5/0.7	0.5/0.7	0.5	0.5	0.5/0.7	0.5	0.5	0.442
gagcugaggcgguuuuggcgc	0.5/0.7	0.5	0.5	0.5	0.5/0.7	0.5	0.5/0.7	0.5	0.5	0.5	0.442
cuucaggagggugcgguactc	0.5	0.5	0.5	0.5/0.7	0.5/0.7	0.5/0.7	0.5	0.5/0.7	0.5	0.5	0.442
ggccucggucccgaagucctt	0.5/0.7	0.5	0.5	0.5	0.5	0.5	0.5	0.5	0.5/0.7	0.5	0.442
cuccacagagcaacagcguca	0.5	0.5	0.5/0.7	0.5	0.5	0.5	0.5	0.5/0.7	0.5	0.5	0.443
acaguuugggcuggcggauag	0.5	0.5	0.5/0.7	0.5	0.5/0.7	0.5	0.5/0.7	0.5	0.5/0.7	0.5	0.443
caguggaaaguacaucagact	0.5	0.5	0.5	0.5/0.7	0.5	0.5/0.7	0.5/0.7	0.5/0.7	0.5	0.5/0.7	0.443
cugaaucuccaacugcaaacg	0.5	0.5	0.5	0.5	0.5	0.5/0.7	0.5	0.5	0.5/0.7	0.5/0.7	0.443
ccagcauagaaaugacacuaa	0.5	0.5/0.7	0.5	0.5	0.5	0.5	0.5/0.7	0.5/0.7	0.5/0.7	0.5/0.7	0.443
ccucccaguuguauagaucgc	0.5	0.5/0.7	0.5	0.5	0.5/0.7	0.5/0.7	0.5	0.5	0.5	0.5	0.444
gaucugagaagcugauaucac	0.5/0.7	0.5	0.5	0.5	0.5/0.7	0.5	0.5	0.5/0.7	0.5/0.7	0.5	0.444
cagggaaguccuuccccagca	0.5	0.5	0.5	0.5	0.5	0.5	0.5	0.5	0.5	0.5	0.444
ccugagaugcucaaacagatt	0.5	0.5	0.5	0.5	0.5/0.7	0.5	0.5	0.5	0.5/0.7	0.5/0.7	0.444
gaccuuuugaaccgcccuutc	0.5/0.7	0.5	0.5	0.5	0.5/0.7	0.5/0.7	0.5	0.5	0.5	0.5	0.444
aggaguauuuggggaugcact	0.5/0.7	0.5/0.7	0.5/0.7	0.5	0.5/0.7	0.5/0.7	0.5/0.7	0.5	0.5/0.7	0.5	0.444
cccaggaucguaaccucaugt	0.5	0.5/0.7	0.5	0.5	0.5	0.5	0.5/0.7	0.5/0.7	0.5/0.7	0.5	0.444
cugacguucugcguggggutc	0.5/0.7	0.5	0.5	0.5/0.7	0.5/0.7	0.5	0.5/0.7	0.5/0.7	0.5/0.7	0.5/0.7	0.445
gacgccuucuugcugcugccc	0.5/0.7	0.5	0.5	0.5/0.7	0.5	0.5	0.5	0.5	0.5	0.5/0.7	0.445
cgcaguacucggccagcgugg	0.5/0.7	0.5	0.5	0.5	0.5	0.5	0.5	0.5	0.5/0.7	0.5/0.7	0.445
gagguuggucggguaggagga	0.5/0.7	0.5	0.5	0.5/0.7	0.5	0.5/0.7	0.5/0.7	0.5	0.5	0.5/0.7	0.446
gaaauaauggugguucgaatt	0.5	0.5	0.5/0.7	0.5	0.5/0.7	0.5/0.7	0.5	0.5/0.7	0.5	0.5/0.7	0.447
guagaucuugguugugaautt	0.5/0.7	0.5	0.5	0.5	0.5/0.7	0.5	0.5	0.5	0.5/0.7	0.5	0.447
gggucaaagauagggucuggg	0.5	0.5/0.7	0.5	0.5/0.7	0.5/0.7	0.5	0.5	0.5/0.7	0.5	0.5	0.447
ggaaagaccuugaugccaucg	0.5	0.5/0.7	0.5	0.5	0.5/0.7	0.5	0.5/0.7	0.5/0.7	0.5	0.5/0.7	0.448
ccuugcauguccagcuguccg	0.5	0.5/0.7	0.5	0.5/0.7	0.5	0.5	0.5/0.7	0.5	0.5	0.5/0.7	0.448
cggaaaguaaccuuugguggc	0.5	0.5/0.7	0.5	0.5	0.5/0.7	0.5	0.5/0.7	0.5	0.5/0.7	0.5/0.7	0.448
cauacccuguugcucucuccc	0.5	0.5/0.7	0.5/0.7	0.5/0.7	0.5	0.5/0.7	0.5/0.7	0.5/0.7	0.5/0.7	0.5/0.7	0.448
caaccuuaggugguuugaagg	0.5/0.7	0.5/0.7	0.5/0.7	0.5	0.5	0.5	0.5	0.5/0.7	0.5/0.7	0.5	0.449
cucccaggagccccaucccca	0.5	0.5/0.7	0.5	0.5	0.5/0.7	0.5/0.7	0.5/0.7	0.5/0.7	0.5	0.5	0.449
ggcaucaucgcuggacaggtt	0.5/0.7	0.5/0.7	0.5/0.7	0.5	0.5	0.5	0.5	0.5	0.5/0.7	0.5/0.7	0.449
gagguucaaauggguaccuct	0.5/0.7	0.5/0.7	0.5	0.5	0.5	0.5	0.5	0.5/0.7	0.5/0.7	0.5	0.449
gaauauuuucaccaguaaaca	0.5	0.5	0.5	0.5	0.5	0.5	0.5	0.5	0.5/0.7	0.5	0.449
cuuucaggauauccaaacaaa	0.5	0.5/0.7	0.5	0.5/0.7	0.5	0.5/0.7	0.5	0.5/0.7	0.5	0.5	0.449
guuccauccuccaccgggcac	0.5	0.5	0.5	0.5	0.5	0.5	0.5	0.5	0.5	0.5	0.449
gaagucucagaagcagggaag	0.5/0.7	0.5	0.5/0.7	0.5/0.7	0.5/0.7	0.5	0.5	0.5/0.7	0.5/0.7	0.5	0.449
gugagcaucuccgccgaggcc	0.5	0.5	0.5	0.5	0.5	0.5	0.5/0.7	0.5/0.7	0.5	0.5	0.449
gauggggaacuugaggcgcgc	0.5	0.5	0.5/0.7	0.5/0.7	0.5/0.7	0.5/0.7	0.5	0.5	0.5/0.7	0.5/0.7	0.45
cgcuacaucauuugcuaaugg	0.5	0.5	0.5	0.5	0.5	0.5	0.5	0.5/0.7	0.5	0.5	0.45
gugggcgcauuguaaggguag	0.5	0.5/0.7	0.5/0.7	0.5/0.7	0.5	0.5/0.7	0.5/0.7	0.5	0.5/0.7	0.5/0.7	0.45
guucaucgugccaucgggatt	0.5	0.5	0.5/0.7	0.5/0.7	0.5	0.5	0.5	0.5	0.5	0.5	0.451
gaauggcagguagagcuguga	0.5	0.5	0.5	0.5/0.7	0.5/0.7	0.5/0.7	0.5	0.5	0.5	0.5/0.7	0.451
cagacagaugacucccugact	0.5	0.5/0.7	0.5/0.7	0.5/0.7	0.5/0.7	0.5	0.5/0.7	0.5	0.5	0.5/0.7	0.451
cacuuuuccuucaggaugucc	0.5/0.7	0.5/0.7	0.5	0.5/0.7	0.5	0.5	0.5/0.7	0.5	0.5/0.7	0.5/0.7	0.451
ccuggcuauuggcuggacugt	0.5/0.7	0.5	0.5	0.5/0.7	0.5/0.7	0.5/0.7	0.5/0.7	0.5/0.7	0.5	0.5/0.7	0.452
cagcgccuccuccguggcgta	0.5	0.5	0.5/0.7	0.5/0.7	0.5/0.7	0.5/0.7	0.5	0.5	0.5/0.7	0.5	0.452
ggaugacaaucaguacagctg	0.5/0.7	0.5	0.5/0.7	0.5/0.7	0.5	0.5	0.5	0.5	0.5	0.5/0.7	0.452
gacacuaaucaugaugguutc	0.5/0.7	0.5	0.5	0.5	0.5/0.7	0.5	0.5	0.5	0.5	0.5	0.452
ccagaaagaggggacuaaggg	0.5/0.7	0.5	0.5/0.7	0.5/0.7	0.5/0.7	0.5	0.5/0.7	0.5	0.5	0.5/0.7	0.452
cagagguuagccucuugaggc	0.5/0.7	0.5/0.7	0.5	0.5/0.7	0.5/0.7	0.5/0.7	0.5	0.5	0.5	0.5	0.453
auagcagaacugugcggauct	0.5	0.5	0.5/0.7	0.5/0.7	0.5/0.7	0.5/0.7	0.5	0.5/0.7	0.5/0.7	0.5/0.7	0.453
cagaaugucugcgaccacagc	0.5/0.7	0.5/0.7	0.5/0.7	0.5/0.7	0.5	0.5/0.7	0.5	0.5	0.5	0.5/0.7	0.453
cugcggccuccuuguucagtg	0.5	0.5/0.7	0.5	0.5	0.5	0.5	0.5/0.7	0.5	0.5/0.7	0.5	0.454
ugaugaccaggcagcgcagcc	0.5/0.7	0.5	0.5/0.7	0.5	0.5	0.5	0.5/0.7	0.5	0.5/0.7	0.5	0.454
gagagcgcucuccucagaggc	0.5	0.5/0.7	0.5	0.5/0.7	0.5	0.5	0.5	0.5/0.7	0.5/0.7	0.5/0.7	0.454
ccguguagacagaguuucggc	0.5/0.7	0.5	0.5	0.5/0.7	0.5/0.7	0.5/0.7	0.5	0.5/0.7	0.5	0.5	0.454
ccauuugagcauacauaaggc	0.5	0.5/0.7	0.5/0.7	0.5	0.5	0.5/0.7	0.5	0.5	0.5	0.5/0.7	0.455
gcgcaugguggaaaagaagag	0.5	0.5	0.5/0.7	0.5/0.7	0.5	0.5/0.7	0.5	0.5	0.5	0.5	0.455
cggagcacgagcgcuuacuga	0.5/0.7	0.5	0.5	0.5	0.5	0.5/0.7	0.5	0.5	0.5/0.7	0.5	0.455
agcuuauaccucaggucuuca	0.5/0.7	0.5	0.5	0.5/0.7	0.5/0.7	0.5/0.7	0.5	0.5	0.5	0.5/0.7	0.455
agcaccuuuugguggcaautt	0.5/0.7	0.5/0.7	0.5	0.5	0.5	0.5/0.7	0.5	0.5/0.7	0.5	0.5/0.7	0.456
cgguggagguacauggcugca	0.5/0.7	0.5/0.7	0.5/0.7	0.5	0.5/0.7	0.5/0.7	0.5	0.5	0.5	0.5	0.457
gcaucucuuccucaucagcct	0.5/0.7	0.5/0.7	0.5/0.7	0.5/0.7	0.5/0.7	0.5/0.7	0.5	0.5	0.5/0.7	0.5/0.7	0.457
gcuuugaugccaggaacuggt	0.5	0.5	0.5/0.7	0.5	0.5	0.5/0.7	0.5	0.5/0.7	0.5	0.5/0.7	0.457
uccacaguguggauagggagc	0.5	0.5	0.5	0.5	0.5	0.5/0.7	0.5	0.5/0.7	0.5	0.5	0.457
agccagcguuccucuggcutt	0.5/0.7	0.5	0.5	0.5	0.5	0.5	0.5/0.7	0.5	0.5	0.5/0.7	0.457
cuucagagaaggaaggagucc	0.5/0.7	0.5	0.5/0.7	0.5	0.5	0.5	0.5/0.7	0.5	0.5/0.7	0.5	0.457
uccacguuggggugguagatc	0.5	0.5	0.5/0.7	0.5	0.5	0.5	0.5/0.7	0.5/0.7	0.5	0.5/0.7	0.458
gucccauaugcuggccaagtg	0.5	0.5	0.5	0.5/0.7	0.5/0.7	0.5	0.5/0.7	0.5	0.5/0.7	0.5/0.7	0.458
gugcacggacuuggacggctt	0.5	0.5	0.5	0.5/0.7	0.5	0.5	0.5/0.7	0.5/0.7	0.5	0.5	0.458
ccgaggugcccugagguggcg	0.5/0.7	0.5	0.5	0.5/0.7	0.5/0.7	0.5/0.7	0.5	0.5	0.5	0.5	0.458
cuucccacucuuguagaagcc	0.5	0.5	0.5/0.7	0.5	0.5	0.5	0.5	0.5	0.5/0.7	0.5/0.7	0.459
gacuccuccuccuucuucugc	0.5/0.7	0.5	0.5/0.7	0.5	0.5/0.7	0.5/0.7	0.5	0.5/0.7	0.5	0.5	0.459
cuaccaggugcuucagcagca	0.5/0.7	0.5	0.5/0.7	0.5	0.5	0.5	0.5/0.7	0.5	0.5/0.7	0.5	0.459
aaaagcauccguaguuuaaac	0.5	0.5	0.5/0.7	0.5	0.5	0.5	0.5/0.7	0.5/0.7	0.5	0.5/0.7	0.459
cccgagcugcauacuccucgt	0.5	0.5/0.7	0.5	0.5	0.5/0.7	0.5/0.7	0.5	0.5	0.5	0.5	0.459
cucgguugaugaucccgaugg	0.5	0.5	0.5	0.5/0.7	0.5/0.7	0.5/0.7	0.5/0.7	0.5	0.5	0.5	0.459
agcgccuccuccguggcguat	0.5	0.5	0.5	0.5	0.5/0.7	0.5/0.7	0.5/0.7	0.5	0.5	0.5	0.459
cgccugaguccucaccauccg	0.5/0.7	0.5/0.7	0.5/0.7	0.5/0.7	0.5	0.5	0.5	0.5	0.5	0.5	0.459
cugcagugcuggggaccactt	0.5	0.5	0.5	0.5	0.5	0.5	0.5	0.5/0.7	0.5/0.7	0.5	0.46
agaugacucccugacuguuga	0.5	0.5	0.5	0.5/0.7	0.5	0.5/0.7	0.5	0.5/0.7	0.5/0.7	0.5	0.46
caaacucaucaggcagguuat	0.5/0.7	0.5	0.5	0.5	0.5/0.7	0.5	0.5/0.7	0.5/0.7	0.5/0.7	0.5	0.46
gcauuuaaggcugucauuutc	0.5	0.5/0.7	0.5	0.5/0.7	0.5/0.7	0.5/0.7	0.5/0.7	0.5	0.5	0.5	0.461
cgaaacucuuuucucauautc	0.5	0.5	0.5	0.5	0.5/0.7	0.5	0.5/0.7	0.5	0.5/0.7	0.5/0.7	0.461
cggcuuugaugccaggaactg	0.5	0.5/0.7	0.5/0.7	0.5	0.5/0.7	0.5	0.5	0.5/0.7	0.5	0.5/0.7	0.461
gagucgugaagguaaaauutc	0.5	0.5	0.5	0.5	0.5/0.7	0.5	0.5/0.7	0.5/0.7	0.5/0.7	0.5/0.7	0.461
gcgagagcuuauaccucaggt	0.5/0.7	0.5/0.7	0.5	0.5/0.7	0.5/0.7	0.5/0.7	0.5	0.5	0.5	0.5/0.7	0.461
agcgauguauuucgcagautt	0.5	0.5	0.5	0.5	0.5	0.5	0.5	0.5/0.7	0.5	0.5	0.462
guguuggcuccaccuaauatt	0.5	0.5/0.7	0.5	0.5	0.5/0.7	0.5	0.5/0.7	0.5	0.5	0.5/0.7	0.462
cugcuccgcuacaucauuugc	0.5	0.5	0.5/0.7	0.5	0.5	0.5/0.7	0.5	0.5	0.5	0.5	0.462
gcaacaaacaggaaguucacg	0.5	0.5	0.5/0.7	0.5/0.7	0.5/0.7	0.5/0.7	0.5	0.5/0.7	0.5/0.7	0.5	0.463
gacugcuucuccgcuguggtc	0.5/0.7	0.5/0.7	0.5	0.5	0.5	0.5	0.5	0.5	0.5	0.5/0.7	0.463
aggugcccugagguggcguca	0.5/0.7	0.5/0.7	0.5/0.7	0.5/0.7	0.5/0.7	0.5/0.7	0.5	0.5/0.7	0.5/0.7	0.5/0.7	0.463
agucaacggagcuggagacag	0.5	0.5/0.7	0.5	0.5/0.7	0.5/0.7	0.5	0.5	0.5/0.7	0.5	0.5	0.464
cugcauacuccucguaguuct	0.5/0.7	0.5	0.5	0.5	0.5/0.7	0.5	0.5	0.5/0.7	0.5	0.5	0.464
caggcgccgauuccgcaccac	0.5	0.5/0.7	0.5	0.5	0.5	0.5	0.5/0.7	0.5/0.7	0.5	0.5	0.464
ccguccaguacucauccuugt	0.5	0.5/0.7	0.5	0.5/0.7	0.5	0.5/0.7	0.5	0.5	0.5	0.5/0.7	0.464
gcugcggcacggcccaucggt	0.5/0.7	0.5	0.5/0.7	0.5/0.7	0.5	0.5/0.7	0.5	0.5/0.7	0.5/0.7	0.5	0.464
ccucccaggaucguaaccuca	0.5/0.7	0.5/0.7	0.5	0.5/0.7	0.5/0.7	0.5/0.7	0.5	0.5	0.5	0.5	0.464
ccuagaguguuuccuggccca	0.5	0.5	0.5/0.7	0.5	0.5	0.5	0.5	0.5	0.5/0.7	0.5/0.7	0.464
cccugacuguugauguugcag	0.5/0.7	0.5/0.7	0.5/0.7	0.5	0.5	0.5	0.5	0.5/0.7	0.5/0.7	0.5	0.465
cacugaagugcggucacuuct	0.5	0.5/0.7	0.5	0.5	0.5/0.7	0.5	0.5	0.5	0.5/0.7	0.5	0.465
cgcagcuucuugcuuaggcgc	0.5/0.7	0.5	0.5	0.5	0.5/0.7	0.5/0.7	0.5	0.5/0.7	0.5	0.5	0.465
cgccuugaaguagccgccctc	0.5/0.7	0.5	0.5	0.5	0.5/0.7	0.5/0.7	0.5/0.7	0.5/0.7	0.5/0.7	0.5	0.466
gagaaguugacaggcagcacg	0.5	0.5/0.7	0.5	0.5	0.5/0.7	0.5	0.5/0.7	0.5	0.5	0.5/0.7	0.466
gaugugccgcugaaaggacag	0.5	0.5	0.5	0.5/0.7	0.5	0.5	0.5	0.5/0.7	0.5	0.5	0.466
ccuuuucgucgauguuugggt	0.5/0.7	0.5/0.7	0.5	0.5	0.5/0.7	0.5	0.5/0.7	0.5	0.5/0.7	0.5	0.466
gcacucccaguucaugaggtt	0.5/0.7	0.5	0.5/0.7	0.5/0.7	0.5	0.5/0.7	0.5	0.5	0.5	0.5/0.7	0.466
ggaaccaaucguugucagcat	0.5	0.5/0.7	0.5/0.7	0.5	0.5/0.7	0.5	0.5	0.5	0.5	0.5	0.466
agucuucuguuagaauggata	0.5	0.5/0.7	0.5	0.5	0.5	0.5	0.5	0.5/0.7	0.5	0.5/0.7	0.466
cagcagaaacugcucgaagtc	0.5	0.5/0.7	0.5	0.5	0.5/0.7	0.5	0.5	0.5	0.5/0.7	0.5	0.466
gauggucagcaguacgugucg	0.5/0.7	0.5	0.5/0.7	0.5	0.5/0.7	0.5/0.7	0.5	0.5/0.7	0.5	0.5	0.467
gcgcuggggaccagucuuctg	0.5	0.5/0.7	0.5/0.7	0.5	0.5	0.5	0.5/0.7	0.5	0.5	0.5/0.7	0.467
cagugaaauuuucuagguuca	0.5	0.5	0.5/0.7	0.5/0.7	0.5	0.5	0.5	0.5	0.5	0.5	0.467
gaaaccgcggacggcucacga	0.5/0.7	0.5	0.5/0.7	0.5/0.7	0.5	0.5/0.7	0.5	0.5	0.5/0.7	0.5/0.7	0.467
gaggugcacggacuuggacgg	0.5/0.7	0.5	0.5/0.7	0.5/0.7	0.5	0.5	0.5	0.5/0.7	0.5	0.5	0.467
agcugcgccgccgacgccutc	0.5	0.5	0.5	0.5	0.5/0.7	0.5	0.5	0.5	0.5	0.5	0.468
gggugauagaucuuuguuuta	0.5	0.5	0.5	0.5	0.5	0.5	0.5	0.5	0.5/0.7	0.5/0.7	0.468
ugcgcagguugaaggcuuuca	0.5	0.5	0.5	0.5/0.7	0.5	0.5	0.5	0.5/0.7	0.5/0.7	0.5/0.7	0.468
cucccaggaucguaaccucat	0.5	0.5	0.5	0.5/0.7	0.5	0.5	0.5	0.5	0.5	0.5	0.469
cgccucuuccuugaaguuutg	0.5/0.7	0.5	0.5	0.5	0.5/0.7	0.5	0.5	0.5	0.5/0.7	0.5/0.7	0.469
gagcuguccccgguacccuct	0.5/0.7	0.5	0.5	0.5/0.7	0.5	0.5/0.7	0.5	0.5/0.7	0.5/0.7	0.5/0.7	0.47
cuggguggcagaagguuuuct	0.5/0.7	0.5	0.5	0.5/0.7	0.5	0.5	0.5/0.7	0.5/0.7	0.5/0.7	0.5	0.47
cucccacagcuugccccggtt	0.5	0.5	0.5	0.5/0.7	0.5	0.5	0.5	0.5	0.5/0.7	0.5	0.47
ccuggcccuccacuacacgga	0.5/0.7	0.5/0.7	0.5/0.7	0.5	0.5/0.7	0.5/0.7	0.5/0.7	0.5/0.7	0.5	0.5	0.47
gauaaaagaacuuuagaaatt	0.5/0.7	0.5	0.5	0.5/0.7	0.5	0.5	0.5	0.5/0.7	0.5/0.7	0.5	0.471
gccacugacacccacaggugg	0.5	0.5	0.5/0.7	0.5/0.7	0.5/0.7	0.5/0.7	0.5	0.5	0.5/0.7	0.5	0.471
gcguaggcugcgccaaacugg	0.5	0.5/0.7	0.5/0.7	0.5/0.7	0.5	0.5	0.5/0.7	0.5/0.7	0.5/0.7	0.5	0.471
cagcccuggcauuuacacacg	0.5	0.5/0.7	0.5	0.5/0.7	0.5/0.7	0.5/0.7	0.5/0.7	0.5/0.7	0.5	0.5	0.471
gcccgcagccucuucagcutg	0.5/0.7	0.5/0.7	0.5	0.5/0.7	0.5	0.5	0.5	0.5	0.5/0.7	0.5	0.471
gagggacuggauuacuuggtc	0.5	0.5	0.5	0.5	0.5	0.5/0.7	0.5	0.5/0.7	0.5	0.5	0.471
cauaugggguccccucagggc	0.5	0.5/0.7	0.5	0.5	0.5/0.7	0.5/0.7	0.5/0.7	0.5/0.7	0.5/0.7	0.5	0.471
gagggugaacucuucggcatt	0.5	0.5	0.5	0.5/0.7	0.5	0.5	0.5/0.7	0.5/0.7	0.5	0.5/0.7	0.471
uggcagagagacagagccacc	0.5	0.5	0.5/0.7	0.5	0.5	0.5	0.5/0.7	0.5/0.7	0.5	0.5/0.7	0.471
agugucacagggacccaaagt	0.5	0.5/0.7	0.5/0.7	0.5	0.5	0.5	0.5	0.5	0.5	0.5	0.471
cauuagugagaauucugcaac	0.5	0.5/0.7	0.5	0.5	0.5/0.7	0.5/0.7	0.5	0.5	0.5/0.7	0.5/0.7	0.471
gucuggguguucgaugaggtc	0.5	0.5/0.7	0.5/0.7	0.5/0.7	0.5	0.5/0.7	0.5/0.7	0.5/0.7	0.5/0.7	0.5	0.471
ccucaaaugcuuaucagguct	0.5/0.7	0.5	0.5/0.7	0.5	0.5	0.5/0.7	0.5	0.5/0.7	0.5	0.5/0.7	0.472
ggaacuucacugugggcgcat	0.5/0.7	0.5/0.7	0.5	0.5/0.7	0.5	0.5/0.7	0.5	0.5/0.7	0.5	0.5/0.7	0.472
aagucgcacacccagccgatc	0.5	0.5/0.7	0.5/0.7	0.5	0.5/0.7	0.5	0.5	0.5	0.5	0.5	0.472
acguccccuacccgcaagatg	0.5	0.5/0.7	0.5	0.5	0.5	0.5	0.5/0.7	0.5	0.5/0.7	0.5/0.7	0.472
gauguacuucucccucuggtc	0.5/0.7	0.5	0.5	0.5/0.7	0.5	0.5	0.5	0.5/0.7	0.5	0.5	0.473
ccccgguacccucuuccugtt	0.5/0.7	0.5	0.5	0.5/0.7	0.5/0.7	0.5	0.5	0.5/0.7	0.5/0.7	0.5	0.473
agggaacaaauagacagcaaa	0.5	0.5	0.5	0.5	0.5/0.7	0.5	0.5/0.7	0.5/0.7	0.5	0.5	0.473
ucucggccaucuucgccauct	0.5	0.5/0.7	0.5	0.5/0.7	0.5	0.5	0.5	0.5	0.5	0.5	0.473
ggggcuggcccagcuccccgg	0.5/0.7	0.5	0.5/0.7	0.5	0.5	0.5	0.5/0.7	0.5	0.5	0.5	0.473
gcuuccaaccagaggauccgc	0.5/0.7	0.5	0.5/0.7	0.5	0.5/0.7	0.5/0.7	0.5/0.7	0.5	0.5	0.5	0.474
ccgucaggcauauuuugccac	0.5	0.5/0.7	0.5/0.7	0.5/0.7	0.5	0.5	0.5/0.7	0.5/0.7	0.5	0.5	0.474
ccaugggacccucagcccctc	0.5	0.5	0.5	0.5	0.5	0.5	0.5	0.5/0.7	0.5	0.5/0.7	0.475
ggugcggaaaguaaccuuugg	0.5	0.5/0.7	0.5/0.7	0.5/0.7	0.5/0.7	0.5/0.7	0.5	0.5/0.7	0.5	0.5	0.475
cccuucucccaggucaucagt	0.5/0.7	0.5/0.7	0.5	0.5	0.5/0.7	0.5	0.5/0.7	0.5/0.7	0.5/0.7	0.5/0.7	0.475
gcauggccuagaguguuucct	0.5	0.5	0.5	0.5	0.5	0.5/0.7	0.5	0.5	0.5/0.7	0.5/0.7	0.475
ccugacaucauacagggcaga	0.5/0.7	0.5/0.7	0.5	0.5	0.5	0.5/0.7	0.5	0.5/0.7	0.5	0.5	0.475
ccacagaaguaaaggccgcca	0.5/0.7	0.5/0.7	0.5	0.5	0.5/0.7	0.5	0.5	0.5	0.5	0.5/0.7	0.475
ucagcccgaagcgggugcuca	0.5	0.5/0.7	0.5/0.7	0.5	0.5	0.5	0.5	0.5/0.7	0.5	0.5/0.7	0.476
ccuuucucauaaggugugutg	0.5	0.5	0.5/0.7	0.5	0.5	0.5/0.7	0.5	0.5	0.5	0.5	0.476
cauaaugccgacagcucgucc	0.5	0.5	0.5	0.5/0.7	0.5	0.5/0.7	0.5	0.5/0.7	0.5/0.7	0.5/0.7	0.477
ggacaggcacacuguccccga	0.5	0.5	0.5/0.7	0.5/0.7	0.5/0.7	0.5/0.7	0.5	0.5	0.5	0.5/0.7	0.477
gagucauugcagcugcccatt	0.5/0.7	0.5	0.5	0.5/0.7	0.5	0.5	0.5	0.5/0.7	0.5/0.7	0.5	0.477
uccgccagcuccacugcgucc	0.5	0.5/0.7	0.5	0.5	0.5	0.5	0.5	0.5	0.5	0.5	0.477
gagcgugccacaccaggacat	0.5/0.7	0.5	0.5/0.7	0.5	0.5/0.7	0.5/0.7	0.5	0.5/0.7	0.5/0.7	0.5	0.478
ggcaauuugagaacauccaga	0.5	0.5/0.7	0.5	0.5/0.7	0.5	0.5	0.5	0.5	0.5	0.5	0.478
ccacuaggucgccaccacutg	0.5	0.5	0.5/0.7	0.5	0.5/0.7	0.5	0.5	0.5/0.7	0.5	0.5	0.478
gacagccacgaaaccaaaugg	0.5/0.7	0.5	0.5	0.5	0.5	0.5/0.7	0.5	0.5	0.5/0.7	0.5	0.478
caaguuggcaauggugguuct	0.5	0.5	0.5/0.7	0.5	0.5/0.7	0.5	0.5	0.5/0.7	0.5	0.5/0.7	0.479
cccugggcuaucuccugccac	0.5	0.5	0.5	0.5/0.7	0.5	0.5	0.5/0.7	0.5	0.5/0.7	0.5	0.479
cacaguucacaggaacaauga	0.5/0.7	0.5/0.7	0.5	0.5/0.7	0.5	0.5	0.5/0.7	0.5/0.7	0.5	0.5/0.7	0.479
ugcugccauuacuguuaauat	0.5/0.7	0.5	0.5	0.5	0.5/0.7	0.5/0.7	0.5/0.7	0.5/0.7	0.5/0.7	0.5	0.48
ggaggcaugagugagcuggca	0.5/0.7	0.5	0.5/0.7	0.5	0.5/0.7	0.5/0.7	0.5/0.7	0.5	0.5/0.7	0.5	0.48
aggcaggaaggacucaaauat	0.5	0.5/0.7	0.5/0.7	0.5	0.5	0.5/0.7	0.5	0.5/0.7	0.5	0.5	0.48
cucguccacguugggguggta	0.5	0.5/0.7	0.5/0.7	0.5	0.5/0.7	0.5/0.7	0.5	0.5/0.7	0.5	0.5	0.48
guucagggagcuaucagguca	0.5/0.7	0.5	0.5	0.5	0.5/0.7	0.5/0.7	0.5	0.5/0.7	0.5	0.5/0.7	0.48
guagggagguuggucggguag	0.5	0.5	0.5/0.7	0.5/0.7	0.5	0.5/0.7	0.5	0.5	0.5	0.5	0.481
auauaccagcauuuuccaaac	0.5	0.5/0.7	0.5/0.7	0.5	0.5/0.7	0.5	0.5	0.5/0.7	0.5/0.7	0.5	0.481
cuagacauauucuucccaact	0.5	0.5	0.5	0.5	0.5/0.7	0.5/0.7	0.5	0.5	0.5	0.5	0.481
acuccagagagcaagaguaga	0.5	0.5	0.5/0.7	0.5/0.7	0.5/0.7	0.5/0.7	0.5	0.5	0.5	0.5	0.481
aguccucaccauccguccagt	0.5/0.7	0.5	0.5/0.7	0.5/0.7	0.5/0.7	0.5	0.5	0.5	0.5/0.7	0.5	0.481
gaauaucgagacaaaugcugc	0.5	0.5/0.7	0.5	0.5	0.5/0.7	0.5	0.5	0.5/0.7	0.5	0.5	0.482
gugccagauuucuguaaugaa	0.5	0.5	0.5	0.5	0.5	0.5/0.7	0.5	0.5	0.5	0.5/0.7	0.482
gaagcugaacuacucgguuga	0.5/0.7	0.5/0.7	0.5/0.7	0.5/0.7	0.5/0.7	0.5	0.5	0.5	0.5	0.5	0.482
cuguccacugucuggcauuct	0.5	0.5	0.5	0.5	0.5/0.7	0.5	0.5	0.5/0.7	0.5	0.5	0.483
ccugagcgauguauuucgcag	0.5	0.5	0.5	0.5/0.7	0.5/0.7	0.5/0.7	0.5	0.5/0.7	0.5	0.5	0.483
agcccuugccaagucaauaaa	0.5	0.5/0.7	0.5/0.7	0.5	0.5/0.7	0.5	0.5/0.7	0.5	0.5/0.7	0.5	0.484
uggagggcuggguggcugatc	0.5	0.5/0.7	0.5	0.5	0.5	0.5	0.5/0.7	0.5	0.5	0.5	0.484
gaacugggaacagaagaguga	0.5	0.5/0.7	0.5/0.7	0.5	0.5/0.7	0.5/0.7	0.5/0.7	0.5	0.5/0.7	0.5	0.484
agcagaaugguccugacauca	0.5/0.7	0.5	0.5/0.7	0.5	0.5	0.5/0.7	0.5	0.5	0.5	0.5	0.484
gccaugauacuuuaaugugaa	0.5/0.7	0.5	0.5/0.7	0.5	0.5	0.5	0.5	0.5/0.7	0.5	0.5	0.485
ggggcuuuacguauuccucca	0.5/0.7	0.5	0.5/0.7	0.5	0.5/0.7	0.5	0.5	0.5	0.5/0.7	0.5	0.485
gggcguugcucucaucuggtt	0.5/0.7	0.5	0.5/0.7	0.5	0.5	0.5	0.5/0.7	0.5	0.5/0.7	0.5	0.485
agaccauagcagaaacguagt	0.5	0.5/0.7	0.5	0.5	0.5	0.5	0.5	0.5	0.5	0.5	0.485
ccgccgcacgagcugcaccag	0.5/0.7	0.5/0.7	0.5	0.5/0.7	0.5/0.7	0.5/0.7	0.5	0.5/0.7	0.5/0.7	0.5	0.485
guccacguuggggugauagca	0.5	0.5/0.7	0.5	0.5	0.5/0.7	0.5	0.5/0.7	0.5	0.5	0.5	0.485
aagcccuugccaagucaauaa	0.5	0.5/0.7	0.5/0.7	0.5/0.7	0.5	0.5	0.5/0.7	0.5	0.5/0.7	0.5/0.7	0.486
guggcagagagacagagccac	0.5/0.7	0.5/0.7	0.5/0.7	0.5	0.5	0.5/0.7	0.5/0.7	0.5	0.5	0.5/0.7	0.486
cccuucugaaucagaucaggg	0.5	0.5/0.7	0.5	0.5	0.5/0.7	0.5/0.7	0.5/0.7	0.5/0.7	0.5	0.5/0.7	0.487
gauggucuccaagcaccuutt	0.5/0.7	0.5	0.5	0.5/0.7	0.5	0.5/0.7	0.5/0.7	0.5/0.7	0.5/0.7	0.5	0.487
gagcuuauaccucaggucutc	0.5/0.7	0.5	0.5	0.5/0.7	0.5/0.7	0.5	0.5/0.7	0.5	0.5/0.7	0.5	0.487
cuuaagaagcucguaggaatg	0.5/0.7	0.5	0.5	0.5	0.5/0.7	0.5/0.7	0.5	0.5/0.7	0.5	0.5/0.7	0.488
gagcugucuguuugaacautt	0.5	0.5	0.5/0.7	0.5/0.7	0.5	0.5	0.5	0.5	0.5/0.7	0.5	0.488
gagucuccuggcuccguguag	0.5/0.7	0.5	0.5	0.5	0.5/0.7	0.5	0.5	0.5/0.7	0.5/0.7	0.5	0.488
guaaaauucucaucuacaaga	0.5/0.7	0.5/0.7	0.5/0.7	0.5/0.7	0.5	0.5	0.5	0.5	0.5/0.7	0.5/0.7	0.489
gcagaagggcuccaaagccta	0.5	0.5	0.5	0.5	0.5	0.5	0.5/0.7	0.5/0.7	0.5	0.5/0.7	0.489
cagcuguacucggacacguct	0.5	0.5/0.7	0.5/0.7	0.5/0.7	0.5/0.7	0.5/0.7	0.5	0.5	0.5/0.7	0.5	0.489
gagagucauugcagcugccca	0.5	0.5/0.7	0.5/0.7	0.5	0.5/0.7	0.5	0.5	0.5/0.7	0.5/0.7	0.5	0.49
cuuucgcagcaucaacauuag	0.5/0.7	0.5/0.7	0.5/0.7	0.5/0.7	0.5/0.7	0.5/0.7	0.5/0.7	0.5	0.5/0.7	0.5	0.49
gcgagguggccaugaagcctg	0.5/0.7	0.5/0.7	0.5/0.7	0.5	0.5/0.7	0.5	0.5	0.5/0.7	0.5	0.5/0.7	0.49
ccuuggggucaaagauagggt	0.5	0.5/0.7	0.5	0.5	0.5/0.7	0.5	0.5	0.5	0.5/0.7	0.5	0.49
cggucuauucaccagcacatt	0.5/0.7	0.5/0.7	0.5/0.7	0.5/0.7	0.5	0.5	0.5	0.5/0.7	0.5/0.7	0.5/0.7	0.491
gguucugacaugagcagcuga	0.5	0.5	0.5/0.7	0.5	0.5	0.5/0.7	0.5	0.5	0.5/0.7	0.5/0.7	0.491
gaugaucagaagcugaacuac	0.5/0.7	0.5	0.5	0.5	0.5	0.5	0.5/0.7	0.5	0.5/0.7	0.5	0.491
aaggcauggaauuggggcucc	0.5/0.7	0.5	0.5/0.7	0.5	0.5	0.5/0.7	0.5/0.7	0.5	0.5	0.5	0.492
ugaucaugggaggcuugaacg	0.5/0.7	0.5	0.5	0.5/0.7	0.5/0.7	0.5	0.5	0.5	0.5/0.7	0.5	0.492
guuccuuccuuguuggacucc	0.5/0.7	0.5/0.7	0.5	0.5	0.5	0.5	0.5/0.7	0.5	0.5	0.5	0.492
aacggaugcuguucuugauga	0.5	0.5/0.7	0.5	0.5/0.7	0.5	0.5	0.5/0.7	0.5	0.5/0.7	0.5/0.7	0.492
cuguugauguugcagugauag	0.5	0.5/0.7	0.5/0.7	0.5	0.5/0.7	0.5/0.7	0.5	0.5	0.5/0.7	0.5	0.492
guaggaaaaugaauugucaaa	0.5	0.5	0.5	0.5	0.5	0.5/0.7	0.5/0.7	0.5	0.5	0.5/0.7	0.493
cauuccacugcaugauguugt	0.5/0.7	0.5	0.5/0.7	0.5/0.7	0.5	0.5/0.7	0.5	0.5/0.7	0.5/0.7	0.5	0.493
cacugagguauuugaagugtc	0.5	0.5/0.7	0.5/0.7	0.5	0.5	0.5	0.5/0.7	0.5/0.7	0.5/0.7	0.5	0.494
gcaagugcucuucuuuccuca	0.5	0.5	0.5	0.5	0.5	0.5	0.5/0.7	0.5	0.5	0.5/0.7	0.494
aucuuguaauacuuggcaaac	0.5	0.5/0.7	0.5/0.7	0.5/0.7	0.5	0.5	0.5	0.5/0.7	0.5/0.7	0.5	0.494
uccguggcaucauucuugaac	0.5	0.5	0.5/0.7	0.5/0.7	0.5	0.5	0.5	0.5	0.5	0.5/0.7	0.494
agauggacaggcacacugucc	0.5/0.7	0.5	0.5/0.7	0.5	0.5/0.7	0.5/0.7	0.5	0.5	0.5	0.5	0.495
auauaagguaccuggugcacc	0.5	0.5	0.5	0.5/0.7	0.5	0.5/0.7	0.5/0.7	0.5/0.7	0.5/0.7	0.5	0.495
caauuccuuucaauuuuauct	0.5	0.5	0.5/0.7	0.5/0.7	0.5	0.5	0.5	0.5/0.7	0.5/0.7	0.5	0.496
cacagguggguccucuuguaa	0.5/0.7	0.5/0.7	0.5	0.5/0.7	0.5	0.5/0.7	0.5	0.5	0.5	0.5	0.496
ccaugagcgggucaucagggt	0.5	0.5	0.5	0.5/0.7	0.5/0.7	0.5/0.7	0.5	0.5/0.7	0.5	0.5/0.7	0.496
ggauggucuccaagcaccutt	0.5/0.7	0.5/0.7	0.5/0.7	0.5/0.7	0.5/0.7	0.5	0.5	0.5	0.5/0.7	0.5	0.496
cucuggugaccuuugacuccc	0.5/0.7	0.5	0.5	0.5	0.5/0.7	0.5	0.5/0.7	0.5	0.5	0.5	0.496
ccuugcgaagccaauuaugat	0.5	0.5/0.7	0.5/0.7	0.5	0.5/0.7	0.5/0.7	0.5/0.7	0.5	0.5	0.5	0.496
cuggcacuccacaccugggct	0.5	0.5	0.5	0.5	0.5	0.5	0.5	0.5	0.5/0.7	0.5/0.7	0.496
cucauuccucagaggcaagaa	0.5	0.5	0.5/0.7	0.5/0.7	0.5	0.5/0.7	0.5/0.7	0.5	0.5	0.5	0.496
cauucaccagugcuaugaggg	0.5	0.5/0.7	0.5/0.7	0.5	0.5	0.5/0.7	0.5/0.7	0.5	0.5/0.7	0.5	0.497
agacaucauuaggcgccgaag	0.5	0.5	0.5	0.5/0.7	0.5/0.7	0.5	0.5	0.5	0.5/0.7	0.5/0.7	0.497
cugaagugcggucacuucucc	0.5/0.7	0.5	0.5/0.7	0.5/0.7	0.5	0.5/0.7	0.5	0.5/0.7	0.5	0.5	0.497
gccacuggggaacucuagcga	0.5	0.5/0.7	0.5/0.7	0.5	0.5/0.7	0.5/0.7	0.5/0.7	0.5/0.7	0.5	0.5/0.7	0.497
gaucauguacaugagcaggcc	0.5/0.7	0.5/0.7	0.5	0.5	0.5	0.5	0.5	0.5/0.7	0.5	0.5/0.7	0.498
gaaggaauaguucaaguuuaa	0.5/0.7	0.5	0.5/0.7	0.5/0.7	0.5/0.7	0.5	0.5	0.5/0.7	0.5/0.7	0.5/0.7	0.498
caacucucccucaagccuaaa	0.5/0.7	0.5/0.7	0.5/0.7	0.5	0.5/0.7	0.5	0.5	0.5	0.5	0.5/0.7	0.498
acuucuccggcuuccugggac	0.5	0.5/0.7	0.5/0.7	0.5	0.5/0.7	0.5	0.5	0.5	0.5/0.7	0.5/0.7	0.498
ucucagaaacgcugucgagcc	0.5	0.5/0.7	0.5/0.7	0.5/0.7	0.5	0.5	0.5	0.5	0.5/0.7	0.5	0.498
ggauguacucuuuaauuuuct	0.5/0.7	0.5	0.5	0.5/0.7	0.5	0.5	0.5	0.5/0.7	0.5/0.7	0.5	0.498
agaauacaccgccuugauatg	0.5/0.7	0.5	0.5	0.5/0.7	0.5	0.5/0.7	0.5/0.7	0.5	0.5	0.5	0.499
acauugagggccuccaggact	0.5/0.7	0.5	0.5/0.7	0.5	0.5/0.7	0.5	0.5/0.7	0.5	0.5	0.5/0.7	0.499
gcuuccagauuuuaaaggcaa	0.5	0.5/0.7	0.5/0.7	0.5	0.5	0.5/0.7	0.5	0.5/0.7	0.5	0.5/0.7	0.499
aagacaagggcaagggucaca	0.5	0.5	0.5/0.7	0.5	0.5/0.7	0.5	0.5	0.5	0.5	0.5	0.499
cagucggaaauugcgagggac	0.5/0.7	0.5	0.5	0.5/0.7	0.5	0.5	0.5/0.7	0.5	0.5	0.5/0.7	0.499
aggaaguucacgccugagucc	0.5	0.5	0.5/0.7	0.5	0.5/0.7	0.5	0.5/0.7	0.5	0.5/0.7	0.5/0.7	0.499
gaugauggcuggaguggugag	0.5	0.5/0.7	0.7	0.5/0.7	0.5/0.7	0.7	0.5/0.7	0.5/0.7		0.5	0.5
ggguggaucagcaggcacutg	0.5	0.7	0.5/0.7	0.5/0.7	0.5	0.5	0.5/0.7	0.5	0.7	0.5	0.5
gcuacaucauuugcuaaugga	0.5		0.7		0.5/0.7				0.5		0.5
cgcaucugaacugccacugct		0.7	0.7		0.5/0.7	0.5		0.5		0.7	0.5
ccaacuccaagucucagugtc			0.5		0.5/0.7		0.5	0.5/0.7	0.5/0.7	0.7	0.5
agugagaauucugcaacauct	0.5		0.5/0.7	0.5	0.5		0.5/0.7	0.5/0.7	0.5/0.7	0.5	0.5
cucgggguugggcuccaagaa		0.5/0.7	0.5/0.7	0.7	0.5/0.7	0.5/0.7			0.5/0.7	0.5	0.501
gauccuuuccaggagaucaca		0.5	0.5	0.7	0.5	0.5				0.7	0.501
guggaucagcaggcacuugat		0.5	0.7	0.7		0.5/0.7			0.5/0.7	0.5/0.7	0.501
ucaccagccucugguagauta	0.7	0.7	0.5		0.7	0.5/0.7	0.7	0.5	0.7	0.7	0.501
guuucuauggcuugggcuucg	0.5	0.5/0.7	0.7	0.5/0.7		0.5/0.7		0.5	0.7	0.7	0.501
acuggccagggcccgaccggc	0.7	0.5/0.7	0.5/0.7	0.5/0.7	0.7	0.5	0.5/0.7	0.5/0.7	0.5	0.5	0.502
aucuucuagaccccagcuaac	0.5		0.5/0.7	0.7	0.5/0.7		0.7	0.5	0.7	0.5	0.502
acuguuccagcugcuccaugg	0.5/0.7	0.5	0.5	0.7	0.5	0.7	0.7		0.5	0.5	0.502
caucaggacagaugaccagct	0.5		0.5		0.5	0.5/0.7		0.5/0.7		0.7	0.503
auagacgugggagcuaggaac			0.7	0.7	0.7	0.5	0.5/0.7	0.5	0.5/0.7		0.503
gccagcaugcuucuuggccat	0.5/0.7	0.5	0.5/0.7	0.5/0.7	0.5	0.5		0.7		0.5	0.503
ggacauuggcaucaucgcugg	0.5		0.5/0.7		0.5	0.5		0.7	0.7	0.5/0.7	0.503
guguacucuggagucaccagc	0.5	0.5/0.7		0.7			0.5	0.7	0.5		0.503
cgagcugcaccagcaucucgg		0.7	0.5	0.5		0.5/0.7		0.5	0.7		0.503
guucuccuagaaggcucugga	0.5/0.7	0.7	0.5		0.5	0.5			0.5	0.5/0.7	0.503
augggacccucagccccuccc	0.7	0.7	0.7	0.5	0.5		0.5		0.5		0.504
ccaugcacgauaacaucgatt	0.7	0.5	0.7		0.5/0.7	0.7	0.5/0.7		0.5	0.5	0.504
gaugagaguucgagugguggt		0.5/0.7	0.5/0.7	0.5/0.7	0.5/0.7	0.5	0.5	0.5	0.5		0.504
ggacagcuuuccagucuccgg			0.5		0.7		0.7	0.5/0.7			0.504
guuugaaaugauccgucaggc	0.7	0.5	0.5	0.5/0.7	0.5			0.5/0.7			0.505
ucgcugggugccgggcggatg	0.5		0.5/0.7		0.5/0.7			0.5/0.7	0.5		0.505
agcuagcuccuucugaauuct	0.5	0.5	0.5	0.7	0.5/0.7	0.7	0.5		0.5/0.7	0.5/0.7	0.505
acuggaagucuguguccguga	0.5/0.7	0.5	0.7	0.5	0.5/0.7	0.7	0.5		0.5	0.5/0.7	0.506
ccuacguucugaaucaagaag	0.7	0.5	0.5	0.5	0.7		0.5	0.5			0.506
cagaaacgcugucgagccggg		0.5/0.7	0.5/0.7	0.5/0.7	0.5/0.7	0.5/0.7		0.7			0.506
guccggagcacagagcuguag		0.7	0.5	0.5/0.7	0.5	0.5/0.7	0.5		0.5	0.7	0.506
gaucauccuccuuguagcgca		0.5	0.7	0.5		0.5/0.7	0.7		0.5		0.507
gauccugggaguagugacuag	0.5		0.5	0.7	0.5/0.7		0.5	0.5/0.7		0.7	0.507
gaaguucacgccugagucctc	0.7	0.5/0.7	0.7	0.7	0.5			0.5/0.7	0.7	0.5	0.507
agucgugaagguaaaauuucc	0.5	0.7			0.7			0.5	0.5		0.507
cguuggggugauagcagggcg	0.5/0.7		0.5	0.5/0.7	0.5/0.7	0.7	0.5/0.7	0.5	0.5		0.507
ccuuguccaaucuucauguca	0.5/0.7		0.7	0.7	0.7		0.7	0.5/0.7	0.7	0.5	0.508
agcugugcugccuggcuautg	0.7	0.7	0.5		0.7	0.5/0.7			0.5/0.7	0.7	0.509
cugcaggaccucugcggcctc	0.7	0.5	0.5/0.7		0.5/0.7			0.5	0.5/0.7		0.509
uggccguagcacccuggaatg	0.7		0.5/0.7		0.5/0.7	0.5/0.7	0.5	0.5/0.7	0.5/0.7	0.7	0.509
ugguggcuuaaauggauaatc	0.5/0.7	0.5	0.5/0.7	0.5	0.5	0.7	0.5/0.7		0.5	0.5/0.7	0.509
agcagcgagcgcagcagcgtc	0.5/0.7	0.5	0.5	0.7	0.5	0.5	0.5	0.5	0.7	0.5/0.7	0.509
cuggccccggugcaaaggcat		0.5/0.7	0.5		0.7	0.5	0.5	0.7	0.7	0.7	0.51
ggaugugccucauauccugaa	0.7	0.7	0.5	0.5		0.7		0.5	0.7	0.5/0.7	0.511
ggaaguagcccuugggugggg	0.5/0.7	0.5	0.7		0.5	0.5/0.7		0.7	0.5/0.7	0.5	0.511
gaauuucauuuuaggaggucg	0.7		0.5	0.5/0.7	0.5/0.7	0.7		0.5	0.5	0.5/0.7	0.511
agaguagauggaggucacagg		0.7	0.5/0.7	0.5	0.5/0.7		0.5		0.5	0.5/0.7	0.511
cagaacccgguggaccaagta	0.5/0.7	0.7	0.7	0.5	0.5	0.5	0.5/0.7	0.5	0.5	0.7	0.512
caguucacaggaacaaugaaa			0.7	0.5/0.7	0.5/0.7	0.5/0.7	0.7	0.5/0.7	0.5/0.7	0.5/0.7	0.512
gucuucacgcaguacucggcc	0.5	0.7	0.5/0.7	0.7		0.5		0.5	0.5/0.7	0.5/0.7	0.513
ggaaagcaugcuaauaaugct	0.5	0.5	0.5		0.7	0.7		0.7	0.5	0.5/0.7	0.513
gugaaauuuucuagguucaag		0.7	0.5	0.5			0.5/0.7	0.5/0.7	0.5		0.513
cucucucccgcugccccugaa		0.5/0.7		0.7	0.7	0.5		0.7	0.7	0.7	0.513
cccaucggucacguagcgggt	0.5/0.7	0.5	0.5	0.5	0.7		0.5	0.5/0.7			0.513
aucgaggaacauuaggcgagc		0.5/0.7			0.7	0.7	0.5	0.5/0.7		0.7	0.514
gcuuuaucaaaguuuugcatt			0.5/0.7	0.5	0.5	0.7	0.5	0.5/0.7		0.5/0.7	0.514
acaucuggugaaguagacaac	0.7			0.5	0.5	0.5	0.7	0.5	0.5	0.7	0.514
aggugucuuggcgggauagcg		0.5	0.5	0.5/0.7	0.7			0.7	0.5	0.5/0.7	0.514
aggcaucuuccaauugguuct		0.5/0.7	0.5	0.7	0.5	0.7			0.7	0.7	0.514
gaagccaauuaugaugucugc	0.5/0.7	0.5	0.7	0.5	0.5	0.5/0.7	0.7	0.5		0.5/0.7	0.514
uggcccauagaccccagaaaa	0.5	0.5	0.5	0.5	0.5	0.5/0.7	0.5/0.7	0.5/0.7		0.5/0.7	0.515
aggcggcccgccuccucgutg	0.5/0.7	0.5	0.7	0.5			0.7	0.7	0.5		0.515
acucugcugcugggcccggcg	0.5	0.5	0.7	0.7	0.5/0.7	0.5/0.7	0.5/0.7	0.5/0.7	0.7	0.5	0.515
accaccugcucagucagagca	0.5		0.5	0.7	0.5/0.7	0.5	0.5		0.5	0.7	0.515
cguagugucagugagaacaga			0.5/0.7	0.5/0.7	0.7	0.5/0.7		0.5	0.5/0.7		0.515
cugaauugauguuaagauaga	0.5	0.5		0.7	0.7	0.5/0.7	0.5	0.5/0.7			0.516
ccaguucucacugcugaugat	0.5	0.5		0.5	0.5	0.7	0.5	0.5	0.5/0.7	0.7	0.516
gcaguggccagauugaugatg	0.7	0.5/0.7		0.7	0.5/0.7				0.7	0.5	0.516
gaaaaugguugucagaagutc	0.5	0.5	0.7			0.5	0.7	0.5	0.5	0.5	0.516
aaugucugcagcacacgaatc	0.5		0.7	0.5/0.7	0.5		0.5	0.5		0.5/0.7	0.517
guagugccguuuaucuuguaa	0.7	0.5	0.5	0.5/0.7		0.7	0.5	0.7	0.5/0.7	0.5/0.7	0.517
gguccugacaucauacagggc	0.5/0.7	0.5	0.5/0.7	0.5/0.7	0.5	0.5	0.7		0.5/0.7	0.5/0.7	0.517
guccugcagcaccugagcgat		0.7	0.5	0.5		0.5	0.5/0.7	0.5/0.7	0.5/0.7		0.518
cauaccggauaagggacugat	0.7			0.5/0.7	0.5/0.7		0.7	0.5/0.7	0.5	0.5/0.7	0.518
ggucgucucuuuuccuugcag		0.7	0.5	0.5	0.5/0.7		0.7	0.5/0.7	0.5		0.518
caccagaugaagccucggatg	0.5/0.7	0.5			0.5/0.7	0.5	0.5	0.5/0.7		0.7	0.52
guccacaaggaacaucaguga	0.5	0.5	0.7		0.5		0.5/0.7	0.7	0.5	0.7	0.52
acuaggucgccaccacuugcc			0.7	0.7	0.5/0.7		0.7	0.5/0.7	0.5		0.52
gcccuggcauuuacacacgtt	0.5/0.7	0.7	0.7			0.5/0.7					0.52
gucuguguccgugagggcgtc	0.5/0.7	0.5		0.5	0.5	0.5	0.5	0.5	0.7	0.5	0.521
aggaggaugaagaggacgaca	0.5		0.5	0.5	0.7	0.5	0.5	0.7			0.521
cagaggauccgcaggguugca	0.5/0.7	0.5/0.7	0.5	0.5	0.5/0.7	0.7	0.7	0.7	0.5/0.7	0.5/0.7	0.521
cgccuucuugcugcugccctt	0.7		0.5/0.7		0.5/0.7		0.5	0.5/0.7	0.7		0.521
ccaucagcauacacauuugga	0.7	0.5		0.5		0.7	0.5	0.5/0.7	0.5/0.7	0.5/0.7	0.522
gacggugagcagcagauacag		0.5/0.7		0.5/0.7	0.5/0.7	0.5/0.7	0.7	0.5/0.7	0.7		0.522
ccuuugcagugaaauuuucta		0.5/0.7			0.5/0.7	0.5	0.5	0.5			0.522
cccgaaguccuugagcuccga	0.5/0.7		0.5	0.7			0.5/0.7	0.5/0.7		0.5	0.522
gauaaauucuuguuguaaatg		0.7	0.5/0.7	0.5	0.5			0.5/0.7	0.7	0.7	0.523
cuggagacagaggugagacgc		0.5/0.7	0.7	0.7	0.5/0.7	0.5/0.7		0.5/0.7	0.5/0.7	0.7	0.523
uccgccuucauaugguguucc	0.5	0.5/0.7		0.5	0.5		0.5	0.5/0.7			0.523
aacuguagucugccagauucc	0.5	0.5/0.7	0.5	0.5	0.5/0.7	0.7		0.7		0.5/0.7	0.523
gccagcaauguucccauucct	0.5			0.7	0.5	0.5		0.5/0.7	0.5	0.5	0.524
gaccacuuuuccuucaggatg	0.5	0.7	0.5	0.5/0.7		0.5	0.7	0.5	0.5/0.7	0.5/0.7	0.524
aucugauuuucaguaacaatc	0.5		0.5	0.5	0.5/0.7	0.5	0.5	0.5/0.7	0.5	0.7	0.524
ugguggcaauuugagaacatc		0.5/0.7	0.5		0.7	0.5	0.5	0.5	0.5/0.7		0.525
ggucuuuaucuugccaacatg		0.5		0.7		0.7		0.5			0.525
gcuuaaauggauaaucugatg	0.5	0.5/0.7	0.7	0.5	0.5	0.5	0.5		0.5	0.5/0.7	0.525
ucucguggaugacgggcagca	0.5	0.5			0.7	0.5			0.5	0.5	0.525
gugacccagacccagagagtg		0.5		0.5				0.7	0.5		0.525
caucauacagggcagaccact			0.5	0.5	0.5		0.5	0.7	0.5/0.7	0.5/0.7	0.525
aacagccgccgguuguucugc	0.5/0.7		0.5/0.7		0.5	0.7	0.5/0.7		0.7	0.5	0.526
cccgaaggguacacauucggg	0.5	0.5	0.5	0.7	0.7	0.5	0.5/0.7	0.7	0.5/0.7	0.7	0.526
cggagggugaacucuucggca				0.5	0.7	0.5	0.5/0.7	0.5	0.7		0.526
aaucgaccauuagccguuagg	0.5	0.5/0.7	0.5/0.7	0.5		0.5	0.5	0.5	0.7	0.5/0.7	0.526
gacgccucuuccuugaagutt	0.7	0.5	0.5	0.5	0.5/0.7		0.5/0.7	0.5			0.526
gagagcuuauaccucagguct		0.5	0.5/0.7	0.7	0.5	0.7	0.5/0.7	0.5/0.7	0.7	0.5/0.7	0.526
caucaugaugggcguuuccac	0.5	0.7	0.7	0.5	0.7	0.5/0.7	0.7	0.7	0.5/0.7	0.5	0.526
agcaccacagcagcagggugg		0.7	0.5	0.5	0.5			0.5/0.7		0.5/0.7	0.527
cuugagcacguugacgcagat		0.5	0.5/0.7	0.5/0.7	0.5/0.7	0.5	0.7	0.5/0.7	0.7		0.527
uggccccggugcaaaggcatg	0.5	0.5	0.5		0.5/0.7	0.7	0.5	0.7	0.7	0.5/0.7	0.527
gaacacaccaaagccaggaat	0.5/0.7	0.7	0.7		0.7	0.5	0.5	0.5/0.7	0.5/0.7	0.5/0.7	0.528
gcuugucugcacgacacucag		0.5/0.7	0.5	0.5	0.5	0.7		0.5	0.5/0.7		0.528
auugcagcugcccauugauct					0.7	0.5	0.7	0.5/0.7			0.528
ccuucauauggugugucugga		0.5		0.5	0.5/0.7	0.5/0.7	0.7	0.5/0.7	0.5	0.5/0.7	0.529
gaacuugaacuugggguagtg	0.7	0.7				0.5	0.7	0.5/0.7		0.7	0.529
cugggaucagccugggucutg	0.7	0.7	0.7	0.5	0.5	0.5	0.7	0.5/0.7	0.7		0.53
gaaagacaggaggugauagag	0.5/0.7	0.5		0.5/0.7		0.5	0.5				0.53
guggaggaagcuucagugcca	0.7	0.5	0.5		0.5		0.5	0.5/0.7	0.5/0.7	0.7	0.53
acagcuccggauucuguguca		0.5	0.5/0.7			0.5/0.7	0.5/0.7	0.7	0.7	0.5/0.7	0.53
cugccaaugccaaagucagga	0.5	0.5		0.5/0.7	0.7	0.5	0.7		0.5	0.5/0.7	0.53
ggucuuugucccauaugcugg	0.5	0.5/0.7	0.5	0.5			0.5	0.7		0.7	0.53
caucuauuaaaccugcagaaa	0.5			0.5/0.7	0.5	0.5/0.7		0.5		0.5	0.53
cuucugcauuaucuccaugac	0.5/0.7	0.5	0.7	0.5/0.7		0.7				0.5/0.7	0.53
uagccacuggggaacucuagc	0.5/0.7	0.5	0.7		0.5/0.7		0.5/0.7		0.5/0.7		0.53
cagaagaggcagaggaugggc	0.5	0.5	0.5/0.7		0.7	0.7		0.5		0.7	0.531
ggaacaauaagcccuugccaa	0.5/0.7	0.5/0.7	0.5	0.7	0.5/0.7	0.7	0.5/0.7	0.5	0.7	0.5/0.7	0.531
ccucuugagcacguugacgca		0.7	0.5/0.7	0.5/0.7	0.5	0.7	0.5/0.7	0.5	0.7	0.5/0.7	0.531
ugaaucagaucagggauuucc	0.5/0.7	0.5	0.5			0.5			0.5	0.5	0.531
aggcccagcacugcaauuagg	0.5	0.7	0.5			0.7	0.5/0.7		0.5		0.531
aguggcagggccaggcagcct	0.7		0.7		0.7	0.5/0.7	0.7	0.5	0.5/0.7	0.5	0.531
guuuccuggcccaucaaaugg	0.7	0.5	0.5		0.7		0.7	0.5/0.7	0.7	0.7	0.532
agguaaaauuuccuaagauaa		0.5	0.5	0.5/0.7	0.5	0.5		0.5	0.5		0.532
gcagguuauaauagauagugt	0.5	0.7	0.5/0.7	0.5/0.7	0.5	0.5	0.5	0.7	0.5	0.7	0.533
uccgacccuucucccagguca	0.5		0.7	0.5	0.7	0.5/0.7	0.5	0.7			0.533
acaccugggcuucugcauuat	0.5	0.7	0.5	0.5			0.5	0.7	0.7	0.5	0.533
uuaucgcgcucgccagcaugc		0.7	0.5		0.5/0.7	0.5	0.5/0.7	0.5	0.7	0.5/0.7	0.534
cuuccuuguuggacuccagtc	0.5	0.5	0.5/0.7		0.5/0.7	0.7	0.5/0.7	0.5/0.7		0.5/0.7	0.534
gauuugcuacuacagcaucct	0.5		0.5/0.7	0.5/0.7	0.7		0.5/0.7		0.5		0.534
cacugucuggcuauccugucg			0.5/0.7	0.7	0.5	0.5		0.5	0.5/0.7		0.534
ccaccugcucacagccucgca			0.5/0.7	0.7	0.7		0.5/0.7		0.5	0.5/0.7	0.534
accucucaggaaugauaactt	0.5/0.7	0.5/0.7	0.7		0.7		0.7	0.5/0.7	0.5	0.7	0.535
cuggugcaccuuccaugucta	0.7	0.5	0.7	0.5/0.7	0.5	0.5	0.5	0.5/0.7	0.5	0.5	0.535
cugucaaaagggaacaaauag	0.7	0.7	0.5	0.5/0.7	0.7	0.5	0.7	0.5/0.7		0.7	0.535
ugugagcgcauuuuccaaatc	0.5/0.7	0.5/0.7	0.7	0.5		0.5	0.5	0.5/0.7	0.7	0.5	0.535
ggucacuucuccggcuucctg	0.5	0.5	0.5	0.5		0.5			0.7	0.5	0.535
ucuucucauuuaaggucautc	0.5	0.5	0.5/0.7			0.7				0.5/0.7	0.536
caacuuugaugcuauaugaat	0.7			0.7	0.7	0.7	0.5	0.5/0.7		0.5/0.7	0.536
ucccaggucaucaguccuagc			0.5	0.5/0.7	0.5/0.7	0.5	0.5/0.7		0.5	0.5/0.7	0.536
gaccacguccccuacccgcaa				0.7	0.5		0.7	0.5	0.5/0.7		0.536
cucuggucauuaucuaaacgc		0.5/0.7		0.7	0.5/0.7	0.5/0.7	0.7	0.5	0.7	0.5	0.536
ucuugagcacguugacgcaga	0.7	0.5		0.7		0.5	0.5/0.7	0.7	0.5/0.7	0.7	0.537
cuguuagaauggauaaacaga	0.5/0.7	0.5	0.5	0.5/0.7		0.5	0.5/0.7	0.5	0.7	0.7	0.537
cccuccauucuuucgcagcat	0.5/0.7	0.5	0.5	0.5/0.7	0.7	0.7	0.5	0.5/0.7		0.7	0.537
caacaugguaaggguuuugac	0.5/0.7	0.5/0.7	0.5	0.5	0.7	0.5	0.5		0.7	0.7	0.537
cugcuugagcugggucuugga	0.5	0.5/0.7	0.5	0.5/0.7		0.5	0.5			0.5	0.538
uggacggcuugcacaccaugc	0.7		0.5/0.7	0.5	0.5	0.5	0.7	0.7	0.7		0.538
caagcccucggagaacucuag	0.5			0.7	0.7	0.5		0.7	0.5/0.7		0.538
cacaccagcucggugaccggc	0.5	0.7	0.5/0.7	0.7	0.5/0.7	0.5/0.7	0.7	0.5	0.7	0.5/0.7	0.538
gaaguagccgcccucguagta				0.5	0.5/0.7	0.5		0.5/0.7			0.539
gaacugcaauuucuggggcag	0.5	0.7	0.7		0.5	0.5			0.7	0.7	0.539
cacuccacaccugggcuuctg	0.5/0.7	0.5/0.7	0.5	0.5	0.5/0.7	0.5/0.7	0.7		0.5/0.7	0.7	0.539
cugcgaccacagccacauctg		0.5/0.7		0.5/0.7	0.5/0.7	0.5	0.7	0.7	0.5		0.539
acgaugauggggcaggugata	0.5	0.5/0.7	0.5/0.7		0.5/0.7	0.5	0.7	0.5/0.7	0.5	0.7	0.54
ggccaucuucgccaucucctg		0.7	0.5/0.7	0.5		0.7	0.5/0.7	0.5/0.7		0.5	0.54
ucggucccgaaguccuugagc	0.5	0.7	0.5			0.5/0.7	0.5/0.7	0.5	0.5	0.7	0.54
caagaggcuucucauucacct	0.7	0.7	0.5		0.5/0.7	0.7	0.5	0.5		0.5	0.541
uccaccagccauuuggcauac	0.5	0.5/0.7	0.7	0.5/0.7			0.5	0.5/0.7	0.5/0.7	0.5	0.541
aggagagcgugccacaccagg		0.7	0.5	0.5/0.7		0.7	0.5	0.7	0.5	0.7	0.541
gucccacacuuugucuuccga	0.5	0.5				0.5/0.7	0.5/0.7	0.7	0.5/0.7	0.5	0.541
cugaggagagucaaaaggata	0.7	0.7		0.5		0.5/0.7		0.5	0.7		0.542
acaccaccuucauauacagaa	0.7	0.7	0.5/0.7	0.5	0.5	0.5	0.5	0.5	0.7		0.542
ccaggaaugaacguuauucac	0.7	0.5	0.5/0.7		0.5			0.5/0.7	0.5		0.542
agaccaaaauuaaauaagaaa	0.5	0.5	0.5/0.7			0.5	0.7	0.7	0.5		0.543
aagauuccauuugagcauaca		0.5/0.7	0.5	0.5	0.5	0.5/0.7	0.7			0.5	0.543
gaggugaucucuggcucccaa			0.7		0.5/0.7	0.5/0.7	0.5			0.5/0.7	0.543
cucucaggaaugauaacuuct	0.5	0.7	0.7	0.5/0.7	0.5	0.5	0.5/0.7		0.5	0.5/0.7	0.543
cucagucagagcagagaugga	0.7	0.7	0.5	0.7	0.7	0.5		0.5/0.7		0.7	0.543
ucuccgcugcuuugcuuguct	0.5	0.5/0.7		0.5	0.5	0.7	0.5/0.7	0.7	0.5	0.5/0.7	0.543
acuugcacgaggccaccaggc	0.5		0.5		0.7	0.5		0.5	0.5/0.7	0.5/0.7	0.543
gaaagaagacauccaaaugtc	0.7		0.7	0.5		0.7	0.7	0.5/0.7	0.7		0.544
augcaauaaggcagauccaca		0.5/0.7	0.5	0.5/0.7	0.5	0.5	0.5/0.7	0.5/0.7	0.5/0.7		0.544
caauggccgaaacucuuuuct	0.5	0.5/0.7	0.5/0.7	0.7	0.5	0.5/0.7	0.5	0.5/0.7	0.5/0.7	0.5	0.544
cuacaagaucuacuuuaautt	0.7	0.5/0.7		0.7	0.5	0.5	0.5		0.7	0.7	0.544
ugcuggagcugaggcgguutt	0.7	0.5/0.7	0.5/0.7	0.5	0.5/0.7		0.7	0.5	0.5/0.7	0.5/0.7	0.544
acggggcagaaugucugcgac		0.5/0.7		0.5/0.7	0.5		0.5	0.5	0.5		0.544
gcgauuuucagcguagucuca	0.5	0.5			0.5	0.5				0.7	0.544
cacacucaggagaauggucct	0.7	0.5	0.7	0.7	0.5/0.7	0.7	0.5		0.7	0.7	0.545
gacacgucggagucugacggc	0.7		0.5/0.7	0.7		0.5	0.7	0.7	0.5/0.7		0.545
ucugcauuaucuccaugacac	0.5/0.7		0.5	0.7		0.7		0.7		0.5/0.7	0.545
cuaucaauguuggguucucct	0.5/0.7		0.5	0.5		0.7	0.5	0.5/0.7	0.7	0.5	0.545
ugcaggaccucugcggccucc	0.7	0.5/0.7						0.5/0.7			0.546
ugaagaggacgacauugauga		0.5/0.7		0.5		0.5/0.7		0.5		0.7	0.546
ugugcagggacucgcugcagg	0.5	0.7	0.5/0.7	0.5	0.5	0.5	0.7	0.5/0.7			0.546
uccgaaucggagggugaactc	0.5/0.7	0.5/0.7		0.5/0.7		0.5/0.7	0.5/0.7		0.5	0.5/0.7	0.546
auguggcagagagacagagcc	0.5/0.7	0.5	0.5/0.7	0.5	0.5/0.7	0.5/0.7	0.5	0.5			0.546
gaacucuagcccuuugauctc	0.5	0.7	0.5	0.7		0.7	0.7	0.5/0.7		0.5/0.7	0.546
uccagcacgcuccgacaugcc	0.5	0.5/0.7	0.5/0.7	0.5	0.5	0.7		0.7		0.5	0.547
cacggagucccuuucuuucct	0.5/0.7		0.5		0.5	0.5		0.5/0.7	0.5	0.5	0.547
uggaccaaguauaguugauct	0.7				0.5	0.5	0.5/0.7		0.7		0.547
aacgccugccaccccuggccc	0.5/0.7	0.5/0.7	0.7	0.7	0.5/0.7	0.5/0.7		0.7	0.5	0.7	0.547
guuuccacuguguccaccucc	0.5/0.7	0.5/0.7	0.7	0.5/0.7	0.7	0.7			0.5/0.7		0.547
caguggguccucgggguuggg	0.7				0.5	0.7	0.5	0.5	0.7		0.548
aguuggugguuuauuuggata		0.5/0.7	0.5/0.7	0.5/0.7	0.7	0.5/0.7	0.5/0.7	0.5		0.5/0.7	0.549
ggagauagugcuggccgccgg		0.5	0.5	0.5	0.7	0.5/0.7	0.5/0.7	0.7	0.7	0.5/0.7	0.549
ccucaggucuucauauacugt	0.7		0.5/0.7	0.7	0.5	0.5	0.5	0.5	0.5/0.7	0.5/0.7	0.549
uccccgauguucuggaugugc	0.5/0.7		0.5	0.7	0.5/0.7	0.5/0.7	0.5		0.5/0.7		0.55
agcccuuggguggggaggcag	0.7		0.5	0.7	0.5/0.7	0.5	0.5		0.5		0.551
ccuugcaucugauuuucagta	0.5/0.7				0.5/0.7	0.5/0.7	0.5	0.5	0.5	0.5	0.551
gcgaguguuggagcgcucgat	0.5	0.7	0.7	0.7	0.5/0.7	0.5	0.5		0.5/0.7		0.551
gagucccuuucuuuccuggaa	0.5	0.5	0.5	0.5/0.7	0.7	0.5/0.7	0.5	0.5	0.5	0.7	0.552
gcacugguggccuucuuugtt			0.5/0.7	0.5	0.5		0.7	0.5	0.5	0.5/0.7	0.552
cauuaucugaugcauggcata	0.5/0.7	0.5		0.5	0.5	0.7		0.5	0.5/0.7	0.5/0.7	0.553
cauaggaguugaagcgcugca		0.7		0.5/0.7	0.7		0.5/0.7	0.5		0.5	0.553
augauaacuucuagcuuaaaa	0.5/0.7	0.5	0.5	0.5/0.7		0.5/0.7		0.5			0.553
guuggucaaauacugaguggc	0.5/0.7	0.5		0.5		0.5/0.7		0.5		0.5	0.553
ucuccgcccgguucaugguct	0.5	0.5	0.7			0.5	0.5	0.5	0.7	0.5	0.553
caugucccuggcugucaggtt	0.5	0.5/0.7		0.5	0.5	0.5/0.7	0.5	0.7	0.5/0.7	0.7	0.553
cccauaauuguggcuugccaa		0.5	0.5/0.7	0.5	0.5	0.5		0.7	0.7	0.5/0.7	0.554
cuugagaggaagggcagguag	0.5/0.7	0.5/0.7	0.7	0.5/0.7	0.5	0.5	0.7	0.5	0.7		0.554
acucagcauugugcauguggt		0.5/0.7	0.5/0.7	0.5/0.7	0.5	0.5/0.7	0.5/0.7	0.7	0.5/0.7	0.5/0.7	0.554
auuucacucuguaccucagcc	0.5	0.5	0.5	0.5/0.7		0.5/0.7	0.5	0.5/0.7	0.5/0.7	0.5	0.554
acacagcgguauuucuccuca	0.5		0.5	0.5		0.5	0.5		0.7		0.554
cucggugaccggcuuggcgct			0.5/0.7		0.5	0.5	0.5/0.7	0.7	0.5	0.5/0.7	0.554
acagguccggagcacagagct	0.5/0.7	0.5/0.7			0.5/0.7				0.5/0.7		0.554
aggaggugggagcggcacctc	0.7	0.7	0.5/0.7	0.7	0.5	0.7	0.5	0.5/0.7	0.5		0.555
ccacgaaaccaaauggguggt		0.7	0.5/0.7	0.5/0.7	0.5/0.7		0.5	0.5		0.5	0.555
caucuucuagaccccagcuaa	0.5	0.5/0.7	0.5			0.7		0.7		0.5/0.7	0.555
aacuuguacagacgaacaaga	0.5/0.7	0.7	0.7	0.5	0.5/0.7	0.5/0.7			0.7	0.5	0.555
caguaguaggauaugugauag	0.7	0.7	0.5	0.5	0.5	0.7	0.5/0.7		0.5	0.5/0.7	0.556
ucggaaccaaucguugucagc	0.5	0.5	0.5	0.5	0.5/0.7	0.5		0.5	0.5	0.7	0.556
cauuaucugaugcauccauta	0.5	0.5	0.5/0.7	0.5	0.5	0.5	0.5		0.5/0.7	0.7	0.557
guugggcucguucaggaggga	0.5	0.5	0.5		0.5	0.5	0.5		0.5	0.7	0.557
gucauucaccagugcuaugag		0.5/0.7		0.5	0.7			0.7	0.5	0.7	0.557
ucuggucgguggagguacatg	0.5	0.5/0.7	0.5	0.5		0.5/0.7	0.5/0.7	0.5/0.7		0.5	0.557
gaggucggaggggauaauctt	0.5/0.7	0.7		0.5/0.7	0.5/0.7	0.7	0.5		0.5	0.7	0.557
guccuagccguguaaggccca	0.5	0.5		0.5	0.5	0.5/0.7	0.5	0.5/0.7		0.5	0.557
augugagcgcauuuuccaaat		0.5/0.7		0.7	0.7	0.5	0.5/0.7		0.5		0.557
acgcgcugcgcgcgguagcgg	0.5	0.5			0.5/0.7	0.5/0.7	0.7	0.5		0.5/0.7	0.557
uccauggcguugccgauaaag	0.7		0.5/0.7	0.5/0.7	0.5		0.5/0.7	0.7	0.7	0.5/0.7	0.558
guugacgcagaucucgccatt				0.5	0.5	0.5/0.7	0.5/0.7	0.5/0.7		0.5/0.7	0.558
aacauccagacaaauccuucc	0.5		0.7	0.5/0.7	0.7		0.5		0.5/0.7		0.558
gcuguuucuauggcuugggct	0.7				0.5	0.5/0.7	0.7	0.5/0.7	0.5	0.7	0.558
cucuuuguguuggaugacgcc	0.5	0.5	0.7	0.7	0.5/0.7		0.7	0.5			0.559
agccagcagggcaauccagtg	0.7	0.5/0.7	0.5	0.5		0.5/0.7		0.7		0.7	0.56
gcauuguaaggguagccactg	0.5/0.7	0.5/0.7	0.5/0.7				0.7		0.7		0.56
cgcaucuccgcugcuuugctt	0.5	0.5	0.7		0.5/0.7	0.5/0.7	0.5		0.5/0.7	0.5	0.56
gauaaagcugugcugccuggc	0.5/0.7			0.5/0.7	0.7	0.5/0.7	0.5		0.5	0.5	0.561
cuacagcauccuguggaucat		0.5/0.7		0.5	0.7		0.5	0.5	0.7		0.561
ccaucuucgccaucuccugcg		0.7	0.5	0.5	0.7		0.7		0.5	0.5/0.7	0.561
ugcauggaguccucuucuaga	0.5/0.7	0.5/0.7	0.7		0.7	0.5	0.5		0.5/0.7		0.561
agaccuccauagggaucuctt	0.5/0.7		0.5/0.7	0.5/0.7			0.5/0.7	0.7	0.5/0.7	0.5/0.7	0.561
agucuuccuucaucacucagt	0.5	0.5	0.5	0.5/0.7	0.7	0.7	0.7		0.7	0.7	0.561
guucucccaaagcuguaggca	0.7	0.5	0.5	0.5	0.5	0.5	0.5/0.7	0.5			0.562
ccaucuccuacuccuuucugg	0.5/0.7	0.5	0.5/0.7		0.5	0.5/0.7	0.5	0.5		0.7	0.562
cuccuuugcagugaaauuutc		0.5/0.7		0.7	0.5/0.7	0.7	0.5/0.7	0.5	0.5	0.7	0.562
uggaaaccgcggacggcucac	0.5/0.7	0.5	0.7				0.7	0.5	0.5	0.7	0.562
cagagugaagacagaggggaa	0.7			0.5/0.7	0.5/0.7	0.7	0.5	0.5	0.5	0.5	0.562
gauagugcuggccgccggccg	0.5		0.5	0.5		0.5/0.7	0.5		0.5/0.7	0.5	0.562
guuugauuaauuacaucuaga	0.5		0.5	0.5/0.7	0.5	0.7	0.5/0.7	0.5	0.5	0.5/0.7	0.564
cuucugccauugcugcaugga		0.5/0.7	0.5/0.7		0.5	0.5/0.7	0.5	0.5/0.7		0.5/0.7	0.564
ugcggucagugucgucacctc	0.5		0.5/0.7	0.5/0.7	0.5		0.5/0.7	0.5	0.5	0.5	0.565
agccaugagcgggucaucagg	0.7			0.7	0.5/0.7	0.7	0.5/0.7	0.5/0.7			0.565
gucuuugucccauaugcuggc	0.5	0.5	0.7	0.5	0.5	0.7	0.5	0.5	0.5	0.5	0.565
cuggcuuuucauaaccauact		0.7		0.5	0.7	0.7	0.5		0.5	0.5	0.565
gcagagagacagagccaccgg	0.5	0.7	0.5	0.5/0.7	0.7	0.5/0.7		0.5	0.5	0.5/0.7	0.565
acugaagugcggucacuuctc	0.5		0.5	0.5/0.7	0.5/0.7	0.5	0.5	0.5/0.7	0.5		0.565
gacuccaucgauucugaagga	0.5	0.5/0.7	0.5	0.7	0.7		0.5		0.5	0.5	0.565
aggagaaugguccugacgutc	0.5	0.5/0.7	0.5			0.5/0.7	0.5/0.7	0.7	0.5/0.7	0.5/0.7	0.566
uggacuccagucggaaccaat	0.5	0.5	0.5		0.7		0.5		0.7	0.7	0.566
aaucaauguuuggaugauaaa	0.5	0.5/0.7	0.5/0.7	0.5/0.7	0.7	0.5/0.7	0.5/0.7	0.5/0.7	0.5	0.5	0.566
gugaguuuccacucuggugac	0.5/0.7	0.5/0.7	0.7	0.5	0.5		0.5	0.5	0.7		0.566
gaggccaccaggcgcaccutg	0.5		0.7	0.7	0.5/0.7		0.7	0.5/0.7	0.5	0.5	0.566
cacagcgguauuucuccucac	0.5	0.5		0.5	0.7	0.5/0.7		0.5	0.7	0.5	0.566
gauguagccaccccgcaugga	0.7	0.5	0.5/0.7		0.7	0.5	0.7	0.5	0.5	0.5	0.566
gucuggaucugagaagcugat	0.7	0.5		0.7	0.7	0.7	0.7	0.7	0.7	0.5	0.567
gaccuugaugccaucgggugg	0.7	0.5	0.5/0.7	0.7	0.5/0.7	0.5	0.7		0.5/0.7		0.567
aguugguaucuuccuccuuca	0.5		0.7	0.5/0.7		0.5	0.5	0.5	0.5/0.7		0.567
cuccaacuccaagucucagtg	0.7	0.5/0.7	0.7	0.5/0.7	0.5/0.7	0.5	0.5/0.7	0.5/0.7	0.5/0.7	0.7	0.567
ggcagguuauaauagauagtg	0.7				0.5		0.5/0.7	0.7		0.5/0.7	0.568
uccaucgauucugaaggauat	0.5/0.7	0.5	0.7	0.7		0.5	0.5/0.7		0.7	0.5	0.569
ggagccgauguagccaccccg		0.5/0.7	0.7		0.7		0.5	0.7	0.5/0.7	0.5	0.569
cacgagcgcuuacugaagcag	0.7	0.5	0.5	0.5/0.7	0.7	0.7	0.5				0.569
cucggcagcauguguguucaa	0.5	0.5/0.7		0.7	0.5	0.7		0.5/0.7	0.7	0.7	0.569
auguguguucaagggacuatc	0.5	0.5				0.5	0.7		0.5	0.5	0.569
ucacacucaggagaauggucc	0.5/0.7	0.5	0.7	0.7	0.5	0.7	0.5/0.7	0.7	0.5	0.5/0.7	0.57
auucuucagcuaggucagccc	0.5/0.7	0.7	0.5	0.7	0.5		0.5	0.5/0.7		0.5	0.57
guaggccucugcuugagcugg	0.5	0.7	0.5/0.7	0.5		0.5	0.7	0.5	0.5		0.57
guccacugucuggcauucutg	0.5	0.7	0.7	0.5/0.7		0.5	0.7	0.7	0.5/0.7	0.7	0.57
agguuggguagguugaugaaa	0.5	0.5		0.5	0.7	0.5/0.7	0.5	0.5/0.7	0.5	0.5	0.57
cauauggugugucuggaggtc		0.5/0.7	0.5		0.5			0.7		0.5/0.7	0.57
agccugaggaggcagggucat			0.5/0.7	0.5	0.7	0.7	0.5	0.7	0.5/0.7	0.5	0.57
ugacucccugacuguugaugt	0.7	0.5/0.7	0.5/0.7	0.5/0.7	0.5/0.7	0.5/0.7					0.57
uccggcuccagcaccuccacc	0.5	0.7	0.5		0.5		0.7	0.5	0.7	0.5	0.57
guagcgggugaagugcagctc	0.7	0.5/0.7		0.7	0.5/0.7	0.7	0.5	0.5/0.7	0.5	0.5	0.57
aggacuggcuuccaguccuct		0.5/0.7	0.5	0.7	0.5	0.7	0.5/0.7	0.5		0.7	0.57
gaaucagggagauccucaggg		0.5/0.7		0.7		0.7	0.7				0.571
cauagagagcuguccaagutt		0.5	0.5		0.5	0.5	0.5/0.7	0.5	0.7		0.571
cacuuguugcuggcuggccca		0.5	0.5	0.5/0.7	0.5/0.7	0.5	0.5		0.5	0.5/0.7	0.572
agugcccugugcgaaucccat	0.7		0.7	0.7	0.5	0.5/0.7	0.5		0.7	0.7	0.573
uuggugccgcccgccgacucc	0.5/0.7	0.5/0.7	0.5/0.7		0.5/0.7	0.5/0.7				0.5	0.574
ccgcuucaccagaucaucctc	0.7	0.5		0.5	0.7	0.5/0.7	0.5/0.7	0.5	0.5	0.7	0.574
gaagcgggugcucaggcuggg	0.5/0.7	0.5	0.7	0.7	0.5/0.7				0.5	0.7	0.574
caguacagcugacccaccatg	0.5/0.7		0.7	0.7	0.5	0.5	0.7	0.5	0.7		0.574
augugcaaugcuugagguagt	0.5	0.5	0.7	0.5	0.5	0.5		0.7	0.5	0.5	0.574
guguuccauuacccaaucugt	0.5	0.7	0.5		0.7	0.7	0.5			0.7	0.575
ucucgccauuggcgcccacgt	0.7	0.5	0.5/0.7	0.5/0.7	0.5/0.7		0.5	0.5	0.5		0.575
cugcugcugggcccggcgctg	0.7	0.7				0.5/0.7	0.5	0.7	0.5		0.575
ucguccacguuggggugguag		0.5/0.7		0.5	0.5	0.5	0.7	0.5/0.7	0.7	0.5/0.7	0.576
ugucuacaauccacuguguaa	0.5	0.7		0.5/0.7	0.5	0.5	0.5/0.7	0.7	0.7	0.7	0.576
gucaaagucaacggagcugga	0.5/0.7	0.5/0.7	0.5	0.5/0.7	0.5	0.5/0.7	0.7	0.5	0.5/0.7	0.5	0.577
agugcuucacaaugccauuga		0.5/0.7		0.5/0.7		0.5/0.7	0.5	0.5	0.5	0.5/0.7	0.577
caugggauacucugguggcag		0.5	0.5	0.5	0.5/0.7	0.5/0.7	0.5/0.7	0.7			0.577
ucuucaugucccuggcuguca	0.5	0.5	0.7	0.5/0.7	0.5/0.7	0.5/0.7	0.7		0.5	0.5/0.7	0.577
agcuuugaccggucauccagg		0.5/0.7	0.7	0.5	0.5/0.7	0.7		0.5	0.5	0.7	0.578
uguuccuugugguccauaaaa		0.7		0.5	0.5	0.5	0.7			0.5	0.578
gaaaccaaauggguggucutt	0.5			0.7		0.5/0.7		0.5		0.7	0.578
cauaaauuguucuuggaggcc		0.5		0.5/0.7	0.7		0.5	0.7	0.5		0.578
acauaccggauaagggacuga	0.5					0.5/0.7				0.7	0.579
cagauuccacaccauguggca	0.5	0.5/0.7		0.5	0.7	0.5	0.5/0.7		0.7	0.7	0.579
guuguucuccagcuccggugg			0.5/0.7	0.5/0.7		0.5/0.7	0.5/0.7	0.5	0.5		0.579
guguacucccgauccuucccc	0.5		0.5/0.7	0.5	0.5/0.7		0.5		0.5	0.5	0.58
auauggaggguugucaggaac	0.5/0.7	0.7	0.7	0.7			0.7	0.7		0.5/0.7	0.58
cauccagcucaggaacugcaa			0.7			0.7		0.5	0.5/0.7	0.7	0.58
caucauucuugaacgccugcc	0.5	0.5	0.5/0.7		0.7	0.5				0.7	0.58
ugccgcccgccgacuccucct	0.7	0.5/0.7	0.5		0.7	0.5/0.7	0.5	0.7	0.5		0.581
gauuaucaagcaucucuucct	0.5	0.7		0.5	0.5/0.7	0.5/0.7	0.7	0.5/0.7	0.7		0.581
cuuccaguaggcuuccaagta		0.5/0.7	0.5	0.5/0.7		0.7		0.5	0.5		0.581
cgucccguaguagucgucgta				0.5	0.7	0.5/0.7	0.5	0.7	0.5/0.7	0.5	0.582
cuugauaugggcugucauuag	0.5/0.7	0.7			0.5	0.7	0.5		0.5	0.5	0.582
aacugcaauuucuggggcagt	0.7	0.5	0.7	0.5/0.7	0.7		0.5/0.7		0.7	0.5	0.582
aacucauauuucaggagguca	0.7	0.5				0.7	0.5/0.7	0.5	0.5		0.582
caugacucuguuggcguagag				0.5/0.7		0.5/0.7	0.5/0.7	0.5/0.7	0.5	0.5/0.7	0.582
uuggucggguaggaggagagc		0.5	0.5		0.5/0.7		0.5	0.5	0.5	0.7	0.582
cuguaggaaaaugaauuguca	0.5	0.5		0.5/0.7	0.7		0.5		0.5	0.7	0.583
caguucucacugcugaugatg		0.5/0.7	0.5			0.5/0.7	0.5	0.5	0.7		0.583
guauggguagucgauggggaa			0.5		0.5	0.7		0.5/0.7	0.5/0.7	0.5/0.7	0.584
gaucuugguugugaauuugat	0.5	0.5	0.7	0.7		0.7	0.7		0.5		0.584
uagccuaguccaugcucuagc	0.7	0.5/0.7			0.5	0.5/0.7	0.7		0.5	0.5	0.584
cucucaucugguucggcuutg	0.5	0.5	0.5/0.7		0.5	0.5/0.7		0.5/0.7	0.7	0.5	0.584
cuugugcaugguuguccugtt	0.5/0.7		0.5	0.5	0.5/0.7	0.5	0.5/0.7	0.5	0.5/0.7	0.7	0.585
aggauaggccaauaacugagg	0.5			0.7		0.5/0.7	0.5/0.7	0.5		0.7	0.585
uggcgaagauggauaaucatc	0.7	0.5	0.7	0.5	0.5			0.5	0.5	0.5/0.7	0.585
ccuuuguaagacugaaguctt	0.5/0.7	0.7			0.7		0.5/0.7	0.7	0.7		0.585
aaguagccgcccucguaguag	0.7	0.5	0.5	0.5/0.7	0.5	0.7	0.5/0.7	0.5	0.7	0.5	0.586
ugguaggcacguucuccuugc	0.5			0.7		0.7		0.5/0.7		0.7	0.586
ggaaggacucaaauauauugg	0.7	0.7		0.5/0.7	0.5	0.5	0.7		0.7	0.7	0.586
ucuacaaagcucacauacaac	0.7		0.5	0.5	0.5	0.5/0.7		0.5	0.5/0.7	0.5/0.7	0.587
ugaucaugguaggcacguuct	0.7	0.5	0.5/0.7	0.5/0.7	0.5/0.7	0.5/0.7	0.5/0.7	0.5		0.5	0.587
uccucuuaauucuguaaaatt			0.7	0.7	0.5/0.7	0.5			0.7	0.5/0.7	0.587
ccaucgguagagaucauugtc		0.7	0.5/0.7	0.7	0.5/0.7	0.5	0.5/0.7	0.5			0.587
gaugaggauggugaaauuugg	0.5	0.5	0.5		0.5/0.7	0.5		0.7	0.7		0.588
ugucugcgaccacagccacat	0.5		0.5	0.5	0.5	0.5	0.5			0.5/0.7	0.588
cagcagcccgaugaugugccg	0.5	0.7	0.5/0.7	0.5/0.7	0.5		0.5/0.7	0.5	0.5	0.5	0.589
augugagggcaaacccaaatg	0.5/0.7		0.7		0.5/0.7	0.7	0.5/0.7	0.7	0.5	0.5	0.589
agauuaucaagcaucucuucc	0.7		0.5	0.7	0.5	0.5	0.5/0.7		0.5/0.7	0.7	0.589
agagucaaaaggauaucgact	0.5	0.5	0.5	0.7		0.5/0.7	0.7	0.5	0.7	0.5	0.589
gugaggaacuucacugugggc	0.7		0.5/0.7	0.7	0.5/0.7	0.7	0.5/0.7	0.7	0.7	0.7	0.589
aaacaauacaauccuccgacc	0.5	0.7	0.5	0.7		0.5/0.7		0.7	0.5/0.7	0.5/0.7	0.589
cuagcgagagcuuauaccuca		0.7		0.5/0.7		0.7	0.7	0.5	0.7		0.589
acauggcugcagcgucaccat	0.5	0.5	0.5	0.5			0.5	0.5	0.7		0.59
acugguggccuucuuuguutt	0.5	0.5/0.7		0.5/0.7		0.5	0.5	0.5	0.5/0.7	0.7	0.59
ucggcagcauguguguucaag	0.7	0.5/0.7	0.5/0.7		0.5/0.7	0.7	0.7		0.5	0.5/0.7	0.59
gagggagaucacacucaggag	0.5	0.5	0.5		0.7	0.7			0.5	0.5	0.591
ugagcaggccugggaugcgca	0.7	0.5/0.7		0.5		0.5/0.7		0.5	0.5	0.7	0.591
accauugucccuuuggucaaa	0.5/0.7	0.5/0.7	0.7	0.7		0.7		0.5	0.7	0.5	0.591
aggaugauggccugagaugct	0.5/0.7			0.5			0.7	0.5			0.591
acuuguacagacgaacaagac	0.5	0.5		0.5	0.5/0.7	0.5	0.7	0.5	0.5		0.591
guaaggguagccacuggggaa		0.5	0.5	0.5	0.7	0.5/0.7		0.5/0.7		0.5/0.7	0.591
ggaguuuaucguaaggacugg		0.5			0.5/0.7	0.5/0.7			0.7		0.592
ucggaucugaggagguucaaa	0.5	0.5		0.7	0.7	0.7	0.5	0.5		0.7	0.592
auucuuguuguaaaugcaacc	0.5/0.7	0.5/0.7		0.5	0.5	0.5	0.5		0.5/0.7	0.5	0.593
guguaauugaauuuugaacac	0.7	0.7		0.5/0.7	0.5/0.7		0.7	0.5/0.7		0.5/0.7	0.593
cgggauuuuguuuguacugat	0.5/0.7	0.7	0.7	0.5	0.5		0.5		0.5/0.7	0.5/0.7	0.593
agggaagguggaugaaggcag			0.5	0.5		0.5	0.7		0.5/0.7	0.5	0.593
ggcucguguaggacucugctg	0.5	0.5	0.5/0.7	0.7	0.7	0.5		0.7	0.5/0.7		0.593
uccugauaaagcugugcugcc	0.5		0.5		0.5/0.7	0.5		0.7	0.7		0.594
agaacugggugaugauggggt			0.5	0.5/0.7		0.5/0.7	0.7	0.5	0.5	0.5/0.7	0.594
cugccuuaaagcuuauuugcc	0.5/0.7	0.5/0.7	0.5	0.5	0.5		0.7	0.5		0.5	0.594
acaugaaaauaacgggcgutg	0.5/0.7		0.7	0.5	0.5	0.5			0.5	0.7	0.594
ucuggcuuuucauaaccauac	0.5			0.5		0.5/0.7	0.5		0.5/0.7	0.7	0.594
ucuggguguucgaugaggucc		0.5		0.7	0.7		0.5/0.7	0.5/0.7	0.5	0.7	0.594
gucuguuuuauagauccgugc	0.5/0.7	0.5	0.7	0.7	0.5		0.5/0.7	0.5/0.7	0.7	0.7	0.595
gugauguugaacuccugcaat	0.7	0.5/0.7	0.5		0.5/0.7	0.5	0.5	0.5/0.7	0.5	0.5/0.7	0.595
auguucccaaggucugggaag		0.5		0.5/0.7		0.5			0.5/0.7		0.595
aagucucagugucacagggac	0.5	0.7	0.5/0.7	0.5/0.7		0.5	0.5/0.7	0.5	0.5/0.7		0.595
auuggagugagaaaucggatc	0.5	0.5/0.7	0.5	0.5	0.5/0.7	0.5/0.7	0.5/0.7	0.5/0.7	0.5/0.7		0.596
aaaucggaucugaggaggutc	0.5		0.7	0.7	0.7	0.7	0.5/0.7	0.5/0.7	0.5/0.7	0.5/0.7	0.596
aaaacacaccaccuucauata	0.7	0.7		0.5	0.7	0.5/0.7	0.5	0.5		0.5	0.596
gggagcuaucaggucacccaa	0.5	0.7	0.7	0.5/0.7		0.7	0.5	0.7	0.5	0.5	0.597
gagagucaaaaggauaucgac	0.5/0.7	0.5/0.7		0.7	0.5/0.7	0.7	0.5/0.7		0.5/0.7	0.5	0.597
guagucgucguagaagaggtc	0.5/0.7		0.5	0.5/0.7		0.5	0.5	0.5/0.7	0.5/0.7	0.5	0.598
guggagaguauggguagucga	0.7	0.5/0.7	0.5	0.5/0.7	0.7	0.5	0.5	0.5			0.598
caaaaugcuucuugaucuutt	0.5/0.7	0.5	0.7		0.5		0.5/0.7	0.5/0.7	0.5/0.7		0.598
gcauauuuggagauuccautg	0.5	0.5/0.7		0.5/0.7			0.5		0.5/0.7	0.5	0.598
cuucagcuaggucagcccgaa	0.5/0.7	0.5/0.7	0.5/0.7	0.5	0.5/0.7	0.5/0.7	0.5/0.7	0.7	0.7	0.5/0.7	0.598
ucggugguuugaauggguact	0.5	0.7	0.5	0.5	0.5	0.7		0.7	0.5	0.5/0.7	0.598
guccaggucacaguuccagtt	0.5/0.7		0.5/0.7		0.5	0.5			0.5	0.5	0.598
cacugcaauuaggaggaggat			0.5/0.7	0.5	0.7	0.5	0.5/0.7	0.5/0.7	0.5/0.7		0.598
cuagcacugauauggcucutg		0.5/0.7	0.5/0.7		0.7	0.5	0.7	0.7		0.5/0.7	0.598
cuaagauaauucugcgccugt	0.5	0.5	0.5/0.7	0.5/0.7	0.5		0.5/0.7		0.5	0.5/0.7	0.598
acauaagauuccauuugagca	0.5	0.5			0.5/0.7	0.5	0.5/0.7	0.7	0.7	0.7	0.599
aggagaucacaaaggcuggca	0.5/0.7	0.5/0.7	0.5	0.5	0.5/0.7	0.5/0.7	0.5	0.5	0.7	0.5	0.599
gauuacuuggucgguuuuggt			0.7	0.5	0.7	0.5	0.5	0.7	0.5	0.5	0.599
ccaugagaugagcuaguccaa	0.7	0.5	0.5	0.5	0.7	0.5	0.5/0.7	0.7	0.5/0.7	0.5	0.599
gucacgcuccgcguccacctt	0.5	0.7	0.7	0.7	0.5	0.7	0.5/0.7	0.5/0.7	0.7		0.6
uccacgcguacagcacggggc	0.7						0.7	0.5		0.7	0.6
uguccggguggaagcggcagg	0.5		0.5			0.5	0.5/0.7		0.5/0.7	0.7	0.6
gggauggucuccaagcacctt			0.5/0.7	0.7	0.5	0.5	0.5/0.7		0.5	0.5/0.7	0.601
gcaacagcaaguuuaaaugta	0.5	0.7			0.5/0.7	0.7	0.5	0.5/0.7		0.5	0.602
agucaaaaggauaucgacuac	0.5/0.7	0.5	0.7	0.7	0.7					0.7	0.602
ucuggagguccugcuauuuct	0.5/0.7	0.7	0.5/0.7	0.5		0.5	0.7	0.7	0.5/0.7	0.7	0.602
cuggcccuccacuacacggaa		0.5					0.5/0.7	0.5/0.7		0.5/0.7	0.602
guuguucccugauuucaagtt	0.5/0.7	0.5/0.7	0.5/0.7	0.5/0.7		0.5	0.5/0.7	0.7			0.602
agacucucuccacucuucaat	0.5	0.5/0.7	0.7				0.7	0.5/0.7	0.5	0.7	0.603
ggaggcccaauuaucauccct			0.5		0.7		0.5	0.5/0.7		0.5	0.603
caauaaggcagauccacagca	0.5/0.7		0.7	0.5			0.5	0.5/0.7		0.7	0.603
uggugccgcccgccgacucct	0.5	0.5/0.7	0.7	0.5	0.5		0.5	0.7	0.5/0.7	0.7	0.604
gucuugggcagguucagcucg		0.7	0.7			0.5	0.5			0.7	0.605
uggcaagucuuggugcaaggc	0.7	0.7	0.5/0.7	0.5		0.7	0.5/0.7	0.5/0.7		0.5/0.7	0.605
cuccaccuaauauuugagctc	0.5	0.5		0.7	0.5	0.5/0.7	0.5			0.5/0.7	0.605
guguggauagggagccagcgt	0.5/0.7	0.7	0.5	0.5	0.5/0.7		0.5	0.7	0.5/0.7	0.5	0.605
aucuccgccgaggccuggccc	0.5	0.7	0.5/0.7	0.5		0.5		0.5		0.5/0.7	0.605
uguucccacugaagugcggtc	0.7		0.5	0.5	0.5	0.5	0.5/0.7	0.5/0.7	0.7	0.5	0.605
gugaacaaauggauaaaagaa			0.5/0.7	0.5/0.7	0.5	0.5/0.7	0.5/0.7				0.605
cacuguguaauugaauuuuga	0.5/0.7		0.7		0.5/0.7	0.5	0.5	0.5/0.7	0.7		0.606
cuugcgaagccaauuaugatg	0.5	0.5/0.7	0.5	0.7		0.5	0.7	0.7			0.606
auaaggccaugauacuuuaat	0.5/0.7	0.5	0.5/0.7	0.5	0.7	0.5/0.7		0.5		0.5	0.607
cggcucuuccugcagcccctt	0.5/0.7	0.7	0.7	0.7		0.7	0.5/0.7		0.5/0.7	0.7	0.607
acuaauuacuggcagacagac	0.7	0.5	0.5	0.5/0.7		0.5/0.7	0.5	0.5/0.7	0.5	0.5	0.607
caccuaauauuugagcucgca	0.5		0.5	0.5	0.5	0.7	0.5	0.5	0.5	0.5	0.607
ucuacaauccacuguguaatt	0.7	0.7		0.7			0.7	0.5			0.607
cuggauuacuuggucgguutt	0.5	0.5		0.7		0.5/0.7		0.5			0.608
aaacucauaucgaggucguca	0.5	0.5/0.7	0.5	0.5		0.5	0.5		0.7	0.5	0.608
agucauccaguagacucuctc	0.5/0.7			0.7		0.5	0.5/0.7			0.5	0.609
uucacgcaguacucggccagc	0.7	0.5	0.5	0.5/0.7			0.7	0.5/0.7	0.7	0.7	0.609
cuccuuguucagugggucctc	0.5	0.7	0.5/0.7			0.5/0.7	0.5/0.7	0.7	0.5	0.5/0.7	0.609
auccgcagcugcgccgccgac		0.5/0.7		0.5/0.7	0.5/0.7	0.5	0.5/0.7		0.5/0.7	0.5	0.609
uggugaggaagaagaggagga	0.5		0.5		0.5/0.7	0.5	0.5		0.5/0.7		0.609
ugacgauggugaugaccagga	0.5	0.7		0.5	0.5	0.7	0.7	0.7	0.5/0.7	0.7	0.609
ugcaauuucuggggcaguagt	0.7	0.5/0.7	0.5/0.7	0.5/0.7	0.5	0.5		0.7	0.5		0.609
cuuuugguggcaauuugagaa	0.5/0.7		0.5	0.5	0.5	0.5/0.7			0.5/0.7	0.5/0.7	0.609
uggaucaucuggauugggagc	0.5	0.7	0.5	0.5/0.7	0.5/0.7	0.5/0.7		0.7	0.5		0.609
ccaacuugucuacauuaggat	0.5/0.7		0.5		0.5	0.5/0.7	0.5/0.7	0.7	0.5/0.7	0.5/0.7	0.609
ccaauuuguuggggaacugtg	0.5/0.7	0.5/0.7	0.5/0.7	0.5	0.7	0.5	0.5		0.7		0.61
agggacuggauuacuuggucg	0.7		0.5		0.5/0.7		0.5	0.5/0.7	0.5		0.61
gacaccucgcaggucuuggag	0.5	0.5		0.7	0.7		0.5	0.5/0.7			0.611
guagccacuggggaacucuag	0.5/0.7	0.5	0.5	0.5		0.5/0.7	0.5	0.5	0.5	0.5/0.7	0.611
guccccaggaccugcuuccgg	0.5		0.5	0.5/0.7	0.5	0.7	0.7	0.5	0.7	0.7	0.612
auucaacagccugaucuugtc	0.5/0.7			0.5	0.7	0.7	0.5/0.7				0.612
caggagugucuucaccaucct	0.5/0.7	0.7	0.5	0.7	0.7	0.5	0.5/0.7		0.7	0.5	0.612
uguggaucaucuggcucugca		0.5		0.5	0.7	0.5	0.5	0.5/0.7			0.612
caacaaugaaacccagccuga	0.7	0.7	0.7	0.5/0.7	0.5		0.5/0.7	0.7	0.5	0.7	0.612
acacuaaucaugaugguuucc	0.5	0.7		0.5		0.5	0.7	0.7	0.7	0.5/0.7	0.612
ucgccaucacucaaccagaat	0.5	0.5	0.5	0.5	0.5	0.7	0.5	0.5	0.5/0.7	0.5	0.612
cucuaccugcgucuugauctg		0.7	0.5	0.7	0.5		0.5	0.5		0.5/0.7	0.612
ucgagccgggugaaggaguat	0.5/0.7			0.5/0.7	0.5/0.7	0.5/0.7	0.7	0.5	0.5/0.7	0.5/0.7	0.612
aacaccauuaucugaugcatc		0.5/0.7	0.5		0.5/0.7		0.5	0.5	0.5/0.7	0.5	0.613
caugcggguaacccuggccca	0.5	0.5	0.5	0.5/0.7	0.5	0.7		0.7	0.5/0.7	0.5	0.613
ccucguugagugcagacucgg	0.5	0.7	0.5	0.7	0.7	0.7		0.5	0.5/0.7	0.7	0.613
caggaggucauggauauacca		0.5/0.7			0.5/0.7	0.7	0.5/0.7		0.5	0.5/0.7	0.613
cucuucucauuuaaggucatt	0.5	0.5		0.5/0.7	0.7	0.5/0.7			0.7	0.7	0.613
cuaagggcuccucagggacgg	0.7	0.7	0.5/0.7	0.5/0.7	0.5	0.5/0.7		0.5		0.5	0.613
cauuuuccaaaucaaaguuat	0.5	0.7	0.5/0.7			0.7	0.5/0.7		0.5/0.7	0.5/0.7	0.613
augggagaggaagcacacagt	0.5/0.7	0.5	0.7	0.7	0.5/0.7	0.7	0.5	0.5	0.5/0.7	0.5/0.7	0.613
acacaaacuucccacucuugt		0.5	0.7	0.5/0.7		0.7	0.7	0.7	0.5/0.7	0.7	0.614
cacaaagcagagguuagcctc	0.5	0.7		0.7		0.5		0.5	0.7		0.614
agcauccguaguuuaaacaag	0.7	0.7	0.5	0.5				0.5	0.5	0.5	0.614
uggugugucuggagguccugc				0.5	0.5/0.7	0.7		0.5	0.7		0.614
cuggaaggaauaguucaagtt	0.5/0.7				0.5	0.5	0.5/0.7	0.5	0.7	0.5	0.614
ucuauccgccgcacgagcugc	0.5	0.5/0.7	0.5	0.7	0.5	0.5		0.7		0.5	0.614
gaugaugguggggaugaugtt	0.7	0.5		0.5			0.5/0.7	0.7		0.5/0.7	0.614
gacgacauugaugaccaggca	0.5	0.7	0.5/0.7	0.5/0.7				0.7	0.5		0.615
aucugcagugcuggggaccac	0.7		0.5/0.7	0.7		0.5	0.5/0.7	0.7		0.5	0.615
cuuugaugcuauaugaauuct				0.5		0.5		0.5	0.5/0.7		0.615
accuuugacucccguaggcgt	0.5	0.5/0.7	0.5	0.5		0.5		0.5	0.7	0.5/0.7	0.615
aauucuuguuguaaaugcaac	0.5	0.5/0.7	0.5		0.7	0.5	0.5/0.7	0.7	0.7		0.616
ugugcaguugggguaggcutc	0.5/0.7	0.5/0.7	0.5/0.7	0.5	0.5		0.5/0.7	0.7	0.5/0.7	0.5/0.7	0.616
auggaggucacaggagggcac	0.7	0.5/0.7	0.5/0.7	0.7	0.5				0.5	0.5	0.616
cagcccuccagcucauucuta	0.5		0.5		0.7	0.7	0.7	0.5/0.7		0.5/0.7	0.618
agccaauuaugaugucugcag		0.7	0.5/0.7	0.5	0.7	0.5/0.7			0.5		0.618
gcauuagugagaauucugcaa	0.5/0.7	0.5	0.7	0.5/0.7	0.7	0.7	0.5/0.7	0.5	0.5	0.5	0.618
accaaaauuaaauaagaaagt	0.7	0.5	0.5	0.5/0.7	0.5	0.7		0.5	0.7		0.618
uggauauucuucagaaaautc	0.5/0.7	0.5	0.5/0.7	0.5	0.5/0.7			0.7	0.5	0.5	0.619
guauuccuaauaggaucugtt	0.5	0.5/0.7	0.5/0.7	0.5	0.7	0.5/0.7	0.7	0.7	0.5		0.619
uggaggugugucuacgcaugc		0.5	0.5	0.5/0.7		0.7	0.5/0.7	0.5		0.5	0.62
uccuucccacggagucccutt		0.5	0.5/0.7		0.5/0.7	0.5/0.7		0.5			0.62
uucggcccugccgcugggccc	0.7	0.7	0.7			0.7	0.5/0.7		0.5	0.7	0.62
agucgcugcacccacaacuca	0.7	0.5	0.5	0.5/0.7	0.5	0.7		0.5/0.7	0.5	0.5	0.62
gaugaugcugacuacacugcc		0.5	0.5	0.5/0.7	0.7	0.5	0.5	0.5	0.5		0.621
aacauuugggugccagauutc	0.7		0.5		0.5	0.5		0.5/0.7	0.7	0.5/0.7	0.621
cucuugcaggacaacuuugat		0.5/0.7	0.5	0.7	0.5						0.621
cauuucccucaguuuguccac		0.5	0.7	0.5	0.5	0.7		0.5	0.5/0.7	0.5	0.621
cuugcuagucaccucuucata		0.5/0.7		0.5		0.5	0.5/0.7		0.5/0.7		0.622
uguauucguuugccagauata	0.5	0.5/0.7		0.5		0.7	0.7	0.5/0.7		0.5	0.622
aguguagcacauaaaauuuaa	0.5/0.7	0.5		0.5	0.5/0.7		0.5		0.7	0.7	0.622
aaacgcugucgagccggguga	0.7	0.7	0.7	0.5/0.7	0.5/0.7	0.5	0.5/0.7	0.5	0.5	0.5	0.622
ucuccacauaccggauaaggg	0.5/0.7	0.5	0.7	0.5	0.5	0.5	0.5/0.7		0.5	0.5	0.622
cugaugcauccauuaucugat				0.7			0.5			0.5/0.7	0.623
ugagguccuccucguugggaa	0.5	0.5/0.7	0.5		0.5	0.5/0.7	0.5/0.7	0.7	0.5	0.7	0.623
auuucucuuuguguuggauga	0.5/0.7	0.5	0.5	0.5/0.7	0.7	0.5/0.7	0.5	0.7	0.7	0.7	0.623
cauucuuguuguucuccacat	0.7				0.5	0.5	0.5	0.7		0.5/0.7	0.623
caauuugagaacauccagaca		0.7	0.5/0.7	0.5	0.5/0.7	0.5/0.7	0.7	0.7		0.5/0.7	0.623
uuguggcuugccaaugaaaca	0.5/0.7	0.5	0.5/0.7	0.5/0.7				0.5	0.7	0.5	0.624
uccacugcaugauguuguutt	0.5/0.7	0.5/0.7			0.7	0.5/0.7	0.7		0.7	0.5/0.7	0.624
aucuaagaaaugcaggagaga	0.5		0.7	0.7			0.5/0.7	0.5/0.7			0.624
gucaugaaacguacuuuaggg	0.5	0.5	0.5	0.5		0.5	0.5	0.7	0.7	0.5/0.7	0.624
gcuugguucguuuccaaggga	0.5				0.7	0.5/0.7	0.5/0.7	0.5/0.7		0.5	0.624
agugcuugcaaugacaauaat	0.5		0.5	0.7	0.5	0.5/0.7	0.5/0.7	0.5		0.7	0.624
gugaagguaaaauuuccuaag	0.5	0.5/0.7	0.5/0.7		0.5/0.7	0.7	0.5/0.7			0.7	0.624
ucuuguaaccgcuugaaaucc		0.7	0.5/0.7	0.7		0.5/0.7	0.7	0.7		0.5	0.625
uguccagcuuggccggcaggt	0.5/0.7	0.5/0.7	0.5	0.5/0.7	0.7	0.5	0.5/0.7	0.7	0.7	0.5	0.625
cgagccacguuguaacacggg	0.5		0.7	0.7	0.5/0.7	0.5/0.7	0.5	0.7			0.625
auggauaaucaucuuugaaaa	0.5	0.5/0.7	0.5		0.7	0.5			0.5/0.7	0.7	0.625
cuuccaguucucacugcugat	0.5/0.7	0.5/0.7		0.7	0.5	0.5/0.7	0.5/0.7			0.5	0.625
uggcucugcagcugccaauag	0.7	0.5/0.7	0.5/0.7	0.7	0.5	0.5/0.7	0.5/0.7	0.7	0.5/0.7	0.5/0.7	0.625
agcgagagcuuauaccucagg	0.5			0.5	0.5/0.7		0.7	0.5	0.5	0.7	0.625
guuggggugauagcagggcgt	0.5	0.5			0.7	0.5/0.7	0.5	0.7		0.5	0.626
auggggaacuugaggcgcgcc	0.5	0.5/0.7	0.5		0.7	0.5/0.7	0.7			0.5/0.7	0.627
acauagacgugggagcuagga	0.5			0.5/0.7		0.5/0.7	0.5/0.7	0.5	0.7	0.5	0.627
auuuaucagguagguccactc	0.5	0.5/0.7	0.7	0.5/0.7		0.5/0.7	0.7	0.5		0.7	0.627
caacuuguacagacgaacaag		0.7	0.5			0.5		0.7	0.7	0.5	0.627
agaguauucuucagcuaggtc				0.5	0.5	0.5/0.7		0.5	0.5/0.7	0.5	0.629
aucucugugagcagacgggcc	0.5	0.5/0.7	0.5/0.7				0.5/0.7		0.5/0.7	0.5	0.629
uaucgacuacuaaauuuaaat	0.5/0.7	0.7	0.5	0.5/0.7	0.5				0.5	0.5/0.7	0.629
ugacccagacccagagagugg	0.5/0.7	0.7	0.7	0.7	0.5	0.7	0.7		0.5/0.7	0.7	0.629
aauucugcgccuguucccact	0.5	0.5/0.7	0.7	0.5	0.7	0.5	0.7	0.7	0.5	0.5	0.629
ugcaagaaaacccacccuaca	0.5/0.7	0.5		0.5	0.7		0.5	0.5/0.7	0.5		0.629
ugcaguagacauagcuauaag	0.7	0.5	0.5/0.7	0.5	0.5/0.7	0.5/0.7		0.5			0.63
cacguugaaguccuucaggat	0.7	0.5			0.5	0.5			0.7	0.7	0.63
cugauauuccuccuucagucg			0.5/0.7			0.7	0.7			0.7	0.63
agucaaagcgggacuccagtt	0.5	0.7	0.7	0.5	0.5	0.5	0.5		0.5	0.5	0.63
aagcuucagugccacuggcca	0.5/0.7		0.5	0.5	0.5			0.7	0.7	0.5/0.7	0.63
ucuucgucaucuucuagaccc	0.5/0.7	0.5/0.7		0.5	0.5/0.7	0.7	0.7		0.5	0.5	0.63
acgugggagcuaggaaccccg		0.7		0.5	0.7	0.5/0.7	0.5	0.5/0.7	0.5	0.7	0.631
agaugcaaacaucuggguctc	0.5/0.7		0.5	0.5	0.7	0.5/0.7	0.7				0.631
uccuugcagcuggaaagcatg			0.5	0.5	0.7	0.7		0.7		0.5/0.7	0.631
auuuuagugauaaaccggacc	0.5/0.7	0.7	0.5/0.7	0.5/0.7		0.5/0.7	0.5/0.7	0.5	0.7	0.5/0.7	0.631
gaugguuuccacaguguggat	0.5	0.5/0.7	0.5	0.5/0.7			0.5	0.7	0.5/0.7	0.5/0.7	0.631
caacagucggaaauugcgagg		0.5	0.5/0.7	0.7	0.7		0.7	0.5	0.5/0.7	0.5/0.7	0.631
uccuuauugcugcugggguct	0.7	0.5	0.5	0.5	0.5	0.5	0.5	0.5	0.7		0.632
gugguccauaaaacuucacta	0.5			0.5/0.7	0.5	0.7	0.5		0.7	0.5/0.7	0.632
ucuauuaaaccugcagaaaag	0.5	0.5	0.5			0.7	0.5	0.5/0.7	0.7		0.632
gugguuuugcuagagaguutg	0.5/0.7	0.5	0.7	0.5/0.7	0.7	0.5/0.7			0.7	0.5/0.7	0.632
agcaccuccaccuccucgggc		0.7	0.5	0.5	0.7	0.5/0.7		0.5		0.5/0.7	0.632
cuccgugaucuccccuugcga	0.5/0.7	0.5/0.7		0.5/0.7	0.7		0.5/0.7				0.632
aagauaauucugcgccugutc	0.7	0.5/0.7	0.5/0.7	0.5/0.7	0.7	0.5/0.7	0.5/0.7	0.5/0.7			0.632
ccaucggucacguagcgggtg	0.5/0.7		0.5/0.7	0.5		0.5/0.7	0.5	0.7	0.7	0.5	0.632
cgguggacugcuucuccgctg	0.7	0.5/0.7	0.5/0.7	0.5/0.7	0.5	0.7	0.7	0.5/0.7	0.5	0.7	0.632
uugaucaugggaggcuugaac	0.7	0.5	0.5	0.5/0.7		0.5/0.7	0.7		0.5		0.633
aauagaaaugcacacaucacc	0.5/0.7	0.5	0.5	0.7	0.5		0.7	0.7		0.5	0.633
acuaguggauaacuuagcagt	0.5/0.7	0.5	0.5/0.7	0.5		0.5/0.7	0.5	0.5/0.7	0.7	0.7	0.633
cacagagcuguaguucacgca				0.5/0.7	0.5/0.7	0.5/0.7			0.7	0.5	0.633
aucuuugcugucuuuccaucc	0.7		0.5	0.7		0.5	0.7	0.5/0.7	0.7		0.634
uggguucugacaugagcagct	0.5/0.7	0.5	0.5		0.5	0.7	0.5		0.5	0.5/0.7	0.634
auggguaccucucaggaauga	0.5/0.7		0.7	0.5	0.7	0.5	0.5/0.7	0.7	0.5	0.5	0.634
gguccugcuauuucuccuctt	0.7	0.5		0.7		0.5/0.7	0.5	0.5	0.5		0.634
cuucguuggucuuccacugct		0.5	0.5	0.7		0.5		0.5/0.7	0.5	0.5	0.634
aacauuagcaggugagucucc	0.5/0.7	0.5	0.5/0.7	0.5/0.7	0.5		0.5		0.5	0.5	0.634
caagggaacacaaugggcagg	0.5		0.7				0.7		0.5		0.634
cagcuccccaacuaggauccg		0.5		0.5		0.5	0.5	0.7	0.5	0.5/0.7	0.635
acaguacauccuagauuugtg	0.7	0.5	0.5			0.5	0.5/0.7	0.5/0.7	0.5	0.7	0.636
aucaagcaucucuuccucatc	0.5	0.7	0.7	0.7	0.5	0.5	0.5	0.5	0.5/0.7	0.7	0.636
cucauuuaaggucauuccagg	0.5		0.5	0.7	0.5	0.5/0.7	0.7	0.5	0.5/0.7	0.7	0.636
aagggguaaccucgauccugg	0.7	0.5/0.7		0.5	0.5	0.7	0.5	0.5/0.7	0.5/0.7	0.5	0.636
cauccuugucaaagugagcat	0.5		0.7	0.7	0.7	0.5	0.5	0.5/0.7		0.5/0.7	0.636
gacuguuaggauucgguucat	0.5/0.7	0.7	0.7	0.5/0.7	0.7		0.7	0.7	0.5/0.7		0.637
acuaaucaugaugguuuccac	0.5	0.5		0.7	0.5	0.5	0.5	0.5	0.7		0.637
cuguucccacugaagugcggt	0.5/0.7		0.7	0.5			0.5/0.7	0.5/0.7	0.5/0.7	0.5/0.7	0.637
agaauccuugcaucugauutt	0.5		0.5/0.7	0.5	0.5	0.7		0.7	0.7	0.5/0.7	0.637
cugaacuacucgguugaugat	0.5/0.7	0.5		0.5			0.5	0.7		0.5/0.7	0.637
uccuagauuugugacugauat	0.5	0.5/0.7				0.5/0.7		0.7	0.5		0.638
acaucauacagggcagaccac	0.5/0.7	0.7	0.7	0.5		0.5/0.7	0.5			0.5/0.7	0.638
aaauagucaaagcgggacucc	0.5	0.7	0.5/0.7		0.5	0.5	0.7	0.7	0.5	0.5/0.7	0.639
gaaauuuucuagguucaagtc		0.7	0.5	0.5	0.7		0.5	0.5/0.7			0.639
cuggaaugccacuuaggactg		0.7	0.5	0.5	0.7		0.5/0.7		0.5		0.639
ccacuggggaacucuagcgag	0.5/0.7	0.5/0.7		0.7	0.5/0.7	0.7	0.5	0.7		0.5/0.7	0.639
cugaaggauaucuaaacauat	0.5		0.7	0.5	0.7	0.5/0.7		0.5	0.7		0.64
uucccuccauucuuucgcagc	0.5	0.5		0.5	0.5/0.7	0.5	0.7		0.7	0.5	0.64
cuugaacgccugccacccctg	0.5	0.5/0.7	0.5	0.5	0.5/0.7			0.7	0.5/0.7	0.5/0.7	0.64
agccgauguagccaccccgca	0.5		0.7	0.5/0.7	0.5/0.7						0.641
caugagcgggucaucagggtt	0.5		0.5	0.5	0.5	0.5	0.5	0.7	0.5	0.5/0.7	0.641
aggaauauuuucaccaguaaa		0.7	0.5/0.7		0.5	0.7	0.5/0.7	0.7	0.7	0.5/0.7	0.641
auucguuugccagauauautc	0.5	0.5/0.7	0.5/0.7		0.5	0.5	0.5/0.7	0.5/0.7	0.7		0.641
cacgggugugcauacccugtt		0.7	0.5	0.5			0.5/0.7		0.5		0.641
uucauccagcagagacugaat	0.7	0.5/0.7	0.7		0.5/0.7	0.5	0.5/0.7	0.5/0.7	0.7	0.7	0.642
uuguccuguucuccccagagc	0.5			0.7	0.5/0.7	0.5	0.5/0.7	0.5	0.5/0.7		0.642
ccagccgaucuuaaugcccag		0.5	0.5/0.7	0.5/0.7	0.5	0.5	0.5	0.7	0.5	0.5	0.642
guuguaaaugcaaccuuaggt	0.5	0.5/0.7		0.5/0.7	0.5	0.5/0.7	0.5/0.7	0.7	0.5		0.643
agguccugcuauuucuccuct	0.7	0.5		0.5		0.7		0.5	0.7	0.7	0.643
uuagagucgugaagguaaaat	0.5	0.5		0.7	0.5	0.5	0.5/0.7	0.7		0.5/0.7	0.643
gugguuugaagggguaguctg		0.7		0.5		0.7			0.7	0.5/0.7	0.644
ugcaacaucuggcacuccaca	0.7	0.5	0.7	0.5	0.5/0.7	0.5	0.7	0.5		0.5	0.644
uccaguucucacugcugauga	0.5/0.7		0.5/0.7	0.5/0.7	0.5	0.5	0.7	0.7	0.5	0.7	0.645
auaccggauaagggacugata	0.5/0.7		0.5/0.7	0.5/0.7	0.5		0.5/0.7		0.5		0.645
uggcugucagguugggaagga	0.5/0.7		0.5	0.5	0.5		0.5	0.5/0.7		0.5	0.645
ucagggauuuccacugccagc	0.7		0.5			0.5	0.7		0.5		0.646
ucguuccacgcguacagcacg			0.5	0.5/0.7	0.5		0.7	0.5	0.5		0.646
uccccgaaggguacacauucg	0.7	0.5	0.5/0.7		0.7			0.5/0.7	0.7	0.5	0.647
guaguucuccaagagcaggcg		0.5/0.7	0.7	0.5		0.7	0.5/0.7	0.5	0.5	0.5/0.7	0.647
ugucuucgucaucuucuagac	0.7	0.7	0.7	0.5	0.5		0.7	0.5	0.5		0.647
cacagucccagaugaaguctg	0.7		0.7	0.5			0.5	0.7	0.5/0.7		0.648
ucccaguuguauagaucgccc	0.7	0.5/0.7	0.7	0.5/0.7				0.5	0.5/0.7	0.5/0.7	0.649
cuggguuuggaucacauagca		0.5	0.5		0.5/0.7	0.5	0.5	0.7	0.7		0.649
cugcccauugaucuuucagga	0.5	0.5	0.5/0.7	0.5	0.5	0.5	0.5/0.7	0.7	0.7	0.5	0.65
gguauugcaaggaucuuucat		0.7	0.7	0.5	0.5	0.7	0.7		0.5	0.5	0.65
ugggacaguggcagggccagg	0.5/0.7	0.5	0.5/0.7	0.5	0.5/0.7		0.5	0.5/0.7	0.7	0.5	0.65
cugaugaaaaugugauaucca			0.7	0.7				0.7	0.7		0.651
uucucuauccgccgcacgagc	0.5		0.5	0.5/0.7	0.5	0.5/0.7		0.5/0.7	0.5/0.7		0.651
aauguuggguucuccuagaag			0.5	0.5	0.5/0.7	0.5/0.7	0.5	0.7	0.5		0.651
auccagcagagacugaauuga	0.7	0.5/0.7	0.5	0.5/0.7		0.5	0.7	0.5/0.7		0.5/0.7	0.652
cuugggcagguucagcucgtt	0.5	0.5/0.7	0.5/0.7	0.7	0.5/0.7	0.5/0.7	0.5		0.5	0.5/0.7	0.652
acuggcauaaugccgacagct		0.5	0.5	0.5	0.5	0.7	0.5	0.5	0.5/0.7	0.5	0.652
ugccaccccuguacaucuutg	0.7	0.7		0.5	0.5		0.7	0.5	0.7	0.5/0.7	0.652
gacuacuaaauuuaaauagaa	0.5/0.7	0.5	0.5	0.5	0.5	0.5/0.7	0.5/0.7		0.5	0.5/0.7	0.652
ucagcgacgcgauguccucgc		0.7	0.7		0.7	0.5			0.5/0.7	0.5/0.7	0.652
gaguccucaccauccguccag	0.7		0.7		0.5	0.7		0.5/0.7	0.5	0.7	0.652
cuuuggucucaaagggguggt	0.5	0.5/0.7	0.7	0.7		0.5		0.5/0.7		0.7	0.652
cauggccuagaguguuucctg	0.7		0.5/0.7	0.5/0.7	0.5	0.5	0.5			0.5	0.652
caucacggaggcguccacgtt	0.7	0.5/0.7		0.5	0.7	0.7	0.7	0.5		0.5	0.653
cauccuguggaucaucuggct	0.5	0.5/0.7	0.5		0.5	0.7	0.7	0.7		0.7	0.653
uccuucaccagccucccgatc	0.5/0.7	0.7	0.5	0.5/0.7	0.5		0.7		0.5	0.5	0.653
uccggcaaaccgaagaacutc	0.5/0.7		0.5	0.5	0.5	0.7	0.5/0.7		0.5	0.5/0.7	0.653
uguguacucccgauccuuccc	0.5/0.7	0.5			0.5	0.5	0.5	0.5	0.5		0.654
guaaauccugaguucuucutc	0.5	0.7	0.5	0.5/0.7	0.5				0.7		0.654
cuuccuccuucauauggugtg	0.5	0.7			0.5/0.7		0.7	0.5	0.5	0.5	0.654
augacgggcagcagaaacugc			0.5		0.5/0.7	0.7	0.5	0.5	0.7	0.7	0.654
ugaugagccucugcaguacct	0.7			0.5/0.7	0.7	0.7	0.5		0.5/0.7	0.7	0.654
cagaccaaaauuaaauaagaa	0.5/0.7	0.5	0.5		0.5	0.7		0.5	0.7		0.655
guuuugcauuugcucccugtt	0.5	0.5/0.7	0.7	0.5	0.5	0.7	0.5/0.7	0.5			0.655
aguuccuguauuccuaauagg	0.5/0.7		0.5/0.7		0.7	0.5/0.7	0.5/0.7		0.5	0.5/0.7	0.655
gaugaugggcaggcaaauctg		0.5/0.7	0.5	0.5	0.5		0.5	0.5	0.5	0.5/0.7	0.655
gccaaguguguccaccacctg	0.5	0.5	0.7	0.5/0.7	0.5/0.7	0.5/0.7	0.5/0.7	0.5/0.7	0.5		0.655
cauuguaaggguagccacugg	0.5	0.5	0.5		0.5		0.5/0.7	0.5	0.5/0.7	0.5	0.655
cauuugagcauacauaaggcc	0.7	0.5/0.7			0.5		0.7	0.5	0.7	0.5/0.7	0.656
aauucuauuacuaguuuaaaa	0.7	0.7	0.5			0.5/0.7	0.7	0.5	0.5	0.7	0.656
gaaguagacaaccuucucuga	0.5	0.7	0.5	0.7	0.7	0.7			0.5/0.7		0.656
cuacauuaggaugauaaautt	0.5	0.7	0.7	0.5		0.5/0.7		0.7	0.5/0.7	0.5/0.7	0.656
uuaggacuguuuggcauuagt	0.5/0.7		0.5/0.7	0.5/0.7	0.7	0.5	0.7	0.7	0.7	0.5	0.656
ugaugaugacaaagaccgagg	0.5		0.5/0.7			0.5	0.5	0.5		0.5	0.656
cucguugagugcagacucggg	0.7		0.5	0.7	0.5/0.7	0.5	0.5	0.5	0.7	0.5/0.7	0.656
guuguauagaucgcccucgtc	0.5/0.7	0.5	0.5/0.7		0.7				0.5/0.7	0.7	0.657
uuccuggaauggcgcacuccc		0.5	0.5	0.5/0.7	0.7	0.5/0.7				0.5/0.7	0.657
aggucagcgagguccauccgc	0.5	0.5/0.7			0.5	0.5/0.7	0.5	0.5	0.5		0.657
acuccuccaucaaaaucggag	0.5		0.5/0.7			0.5	0.7	0.5/0.7	0.5	0.5/0.7	0.657
aaucuggagcaaguuucuuct	0.7	0.5		0.5/0.7	0.5/0.7	0.5/0.7	0.5/0.7	0.7		0.5	0.657
gaacuuucucagccccgggat		0.5	0.7	0.7			0.7		0.5	0.7	0.657
acacaaaggguauugcaagga	0.5/0.7	0.5		0.5/0.7	0.7	0.5	0.5/0.7			0.5	0.657
aaccaccgaguuccuuccutg	0.5/0.7	0.5	0.5	0.7	0.7	0.5/0.7	0.7	0.5/0.7	0.5/0.7	0.5/0.7	0.657
aggucacccaagaaagagcaa	0.5			0.5	0.5		0.5		0.7	0.5	0.657
ugagaggaucuaugggguuag	0.5	0.5	0.7	0.5	0.7		0.5/0.7	0.5		0.5	0.658
cuguuugauugugauggcugg	0.5/0.7	0.7	0.5		0.5		0.5/0.7	0.5	0.5		0.658
ucccucaagccuaaauccaga	0.5/0.7		0.5	0.5	0.5		0.5/0.7	0.5	0.7	0.5	0.658
caacaagacaguacauccuag		0.5			0.5	0.5	0.5/0.7	0.5/0.7	0.5/0.7	0.5	0.659
uuuccaggcucaccccagutc	0.5/0.7	0.7	0.7	0.7	0.5		0.7	0.5		0.5	0.659
uuuacuccuuugcagugaaat	0.5	0.5	0.5	0.5	0.5	0.5	0.5/0.7	0.5/0.7	0.7		0.659
guucuuuggcuucuuggucag	0.7		0.7	0.5	0.5/0.7	0.5		0.7			0.66
aaaagggaacaaauagacagc			0.7		0.5	0.5	0.7	0.5/0.7		0.5	0.66
aaccuuugguggcuuaaaugg	0.5/0.7	0.5	0.5/0.7	0.5		0.5/0.7		0.5	0.5	0.5	0.66
guuuugcuagagaguuuggtg	0.5	0.5/0.7	0.5/0.7	0.5	0.7		0.7	0.5	0.5/0.7	0.5	0.66
ucacagaacugggaacagaag	0.7				0.5		0.5	0.7	0.5/0.7	0.5	0.66
auugcgagggacuuuuacucc	0.5	0.5	0.5	0.5/0.7		0.5	0.5/0.7	0.7	0.7	0.5/0.7	0.66
ucuaaacauaugcuaccauca	0.5	0.5/0.7	0.5/0.7			0.5/0.7	0.7	0.5	0.5/0.7	0.5	0.661
gcaauguucccauuccucutg	0.7	0.7	0.5	0.5/0.7		0.5/0.7		0.5	0.5	0.5/0.7	0.661
ucucacugcugaugaugggca	0.5	0.5	0.7		0.5	0.5	0.7			0.5/0.7	0.661
aucuggcucugcagcugccaa	0.5/0.7	0.5	0.5/0.7	0.5/0.7	0.5/0.7	0.5					0.661
agcgagguuuuagagagcugg	0.5	0.5	0.5/0.7	0.5	0.5/0.7	0.5		0.7	0.5		0.661
caagcaucucuuccucaucag		0.5/0.7	0.5/0.7	0.5/0.7	0.5/0.7		0.5/0.7	0.5	0.7	0.5	0.661
aucgacuacuaaauuuaaata	0.5/0.7		0.5/0.7	0.5/0.7	0.5		0.7		0.5	0.5	0.662
agcaucuccgccgaggccugg			0.5	0.5	0.7	0.7	0.7	0.5	0.5	0.5	0.662
ucugcaacaucuggcacucca		0.5/0.7	0.5/0.7	0.5	0.5	0.7	0.7	0.5/0.7	0.5	0.5/0.7	0.662
ucacggaggcguccacguutg	0.5	0.7	0.5/0.7	0.5	0.5/0.7	0.7	0.5			0.5	0.663
auguccgagagccauccuccc	0.7		0.5/0.7	0.5/0.7	0.5	0.7	0.5/0.7	0.7			0.663
aaauucucaucuacaagauct			0.5/0.7	0.5	0.7		0.5	0.5	0.5/0.7	0.7	0.663
uggugcaaggcuuccaguuct	0.5	0.5	0.5/0.7	0.7	0.7	0.5/0.7	0.7	0.5		0.7	0.664
uggggcaguaguaggauaugt		0.7	0.5	0.5		0.7	0.5	0.5/0.7	0.5		0.664
ugucaaaagggaacaaauaga	0.5		0.5			0.5	0.5/0.7				0.664
acuucugcauuucccucagtt			0.5	0.5/0.7	0.5/0.7	0.5	0.5	0.7	0.5	0.7	0.664
gugguucgaauuuacauuutg	0.5/0.7	0.5/0.7	0.5	0.7	0.5/0.7		0.7	0.5/0.7	0.7	0.7	0.665
aagacugaagucuucugaatg	0.5	0.7	0.5	0.7			0.5		0.5	0.7	0.665
uauccuggcuggguuggauga	0.7	0.7		0.5	0.5/0.7	0.5	0.7		0.5/0.7		0.666
augagcgggucaucagggutg		0.5/0.7	0.7				0.7	0.5	0.7	0.5/0.7	0.666
acaggaauauuuucaccagta	0.5		0.7	0.5	0.5	0.5/0.7		0.7	0.7		0.666
agcaucaacauuagcagguga	0.5/0.7		0.5/0.7		0.5		0.5/0.7	0.5/0.7	0.5	0.5/0.7	0.666
agugauagauucuggugcgga		0.5				0.7			0.5		0.666
uuccagagcucggcagcaugt	0.5/0.7	0.5/0.7	0.5	0.5/0.7	0.5		0.5	0.7	0.5	0.5	0.666
auuucgcagauuuggggacag		0.5		0.5		0.5	0.5/0.7	0.5	0.5	0.5/0.7	0.667
aacuccucaucuugggaugag		0.5/0.7	0.5		0.5/0.7	0.5/0.7	0.5/0.7	0.5	0.5	0.7	0.667
auggcugcagcgucaccautg	0.7	0.5/0.7		0.7	0.5				0.5	0.5/0.7	0.667
ucuuuggcuucuuggucagct	0.7	0.5	0.5/0.7	0.7	0.5	0.7		0.5	0.5/0.7	0.5	0.667
ugguagcuuuucugcacgatg		0.5/0.7		0.5	0.5	0.5	0.7	0.5		0.5	0.667
uccauaaaacuucacuacaaa	0.7	0.5/0.7		0.7	0.5/0.7			0.5/0.7	0.5/0.7		0.668
auaugggguccccucagggcc	0.7		0.5			0.5/0.7				0.7	0.668
cuucuaaacugguggaauctg				0.5		0.5	0.5/0.7	0.5	0.5	0.7	0.668
cuucuggaaggaauaguucaa	0.7	0.5	0.5/0.7	0.5	0.5/0.7	0.7			0.5	0.5	0.669
acagcaaguuuaaauguagga	0.5			0.5/0.7			0.5/0.7		0.7	0.7	0.67
augacucccugacuguugatg		0.5/0.7	0.5/0.7		0.7	0.7	0.5		0.7	0.5	0.67
aauuguucuuggaggcccaat	0.5	0.7	0.5/0.7	0.5		0.5/0.7	0.5	0.5/0.7	0.5	0.5	0.67
uaagcccuugccaagucaata	0.7	0.5	0.5	0.5/0.7		0.5	0.5	0.5/0.7	0.7	0.5	0.67
agggaaguccuuccccagcag			0.7		0.7		0.5	0.5/0.7	0.5		0.671
agggauuuccacugccagcca	0.5	0.7	0.5	0.5/0.7	0.5	0.5/0.7	0.5/0.7			0.7	0.671
uuccccuucauauaagguacc	0.7	0.7	0.5/0.7		0.5		0.5/0.7		0.7	0.7	0.671
uggugauccccuugacuuugg	0.7	0.5	0.5	0.5/0.7	0.5/0.7	0.7	0.7	0.7		0.5	0.671
cauccguccaguacucaucct	0.5	0.5	0.7	0.7	0.5	0.5		0.5		0.7	0.671
gaauucugcaacaucuggcac	0.5	0.5	0.5	0.5/0.7	0.7	0.5	0.7	0.7	0.5		0.671
ucuccagcuccgguggaggct	0.5/0.7	0.5/0.7	0.5	0.5		0.5	0.7		0.5/0.7		0.671
cuggauggagagcagaauggt	0.5	0.5		0.7	0.5/0.7	0.7	0.5	0.7	0.7	0.5/0.7	0.671
uuggaucacauagcagugaac		0.5	0.7	0.5/0.7		0.5		0.7			0.671
ugugcaguagacauagcuata			0.7		0.5	0.7	0.5		0.7	0.5/0.7	0.672
agauccgugcaaucucuggca			0.5	0.5	0.7	0.7	0.5/0.7	0.5		0.5/0.7	0.672
uuuggauauucuucagaaaat		0.5/0.7	0.5	0.7	0.5	0.5	0.5	0.5/0.7	0.5/0.7		0.672
gccaagucaauaaauuagctt	0.5	0.5			0.5	0.5/0.7	0.5	0.7	0.7	0.5	0.672
aaauaauggugguucgaautt	0.5	0.5/0.7		0.5			0.5/0.7	0.5	0.5	0.5/0.7	0.672
gucggguaggaggagagcgtg		0.5		0.5		0.5	0.5	0.5	0.5/0.7	0.5	0.672
ucacucuucuggcuugcaatg	0.5	0.5/0.7		0.5	0.7			0.5		0.5/0.7	0.672
cagcaucaacauuagcaggtg	0.5		0.7	0.5	0.5		0.7	0.5	0.5	0.5	0.672
gccaauaauaaggacuuccca	0.5		0.5/0.7		0.7	0.5	0.5	0.5/0.7	0.7	0.7	0.672
gaugcuauaugaauucugcca	0.5		0.7		0.5/0.7		0.5	0.5	0.5/0.7	0.5/0.7	0.672
cuguacucggacacgucuutg	0.5/0.7	0.5/0.7	0.7	0.5		0.5/0.7	0.5	0.5/0.7	0.5		0.672
ucugcggccuccuuguucagt		0.5	0.7	0.5	0.5/0.7		0.5/0.7	0.5	0.7		0.673
uguagaagcccucaucaggac	0.5/0.7	0.5	0.5	0.5	0.5			0.5	0.5	0.5	0.673
agcgagguccauccgcagggg	0.5	0.5/0.7	0.5/0.7	0.7	0.5	0.5	0.5	0.7	0.5		0.673
gucuccaagcaccuuuuggtg	0.5/0.7	0.5/0.7	0.7	0.7		0.5		0.7	0.5/0.7	0.7	0.673
caugucuacaauccacugugt		0.5	0.5	0.7			0.7	0.5/0.7	0.5/0.7	0.5/0.7	0.673
aggucggaggggauaaucutt	0.5/0.7		0.5/0.7	0.5/0.7	0.5	0.5	0.5/0.7	0.7	0.7	0.5	0.673
guuuccacucuggugaccutt	0.5/0.7	0.7	0.5/0.7	0.5/0.7	0.5	0.5	0.5	0.5/0.7	0.5		0.673
uugacucccguaggcguuugc	0.7	0.7		0.7		0.5	0.5/0.7		0.5/0.7	0.5	0.673
acucccugacuguugaugutg	0.7	0.5/0.7			0.5/0.7	0.7	0.5				0.674
cagaagagugacccagaccca	0.7		0.5/0.7		0.5/0.7		0.5	0.5	0.5	0.7	0.674
uggcauuagugagaauucugc		0.5		0.5/0.7		0.5/0.7			0.5	0.5	0.674
agauggggcagaaagggucct	0.7	0.5/0.7	0.5/0.7	0.5/0.7		0.5	0.5/0.7	0.5/0.7		0.5/0.7	0.674
accugcagaacauugugcugg	0.7	0.7	0.5/0.7	0.5	0.5/0.7		0.5/0.7	0.5/0.7	0.5	0.5/0.7	0.675
uacacauucgggugaaauaat		0.5	0.5	0.5	0.5/0.7	0.5/0.7	0.5	0.5/0.7	0.5		0.675
ucuccaagagcaggcggcccg	0.5/0.7				0.7	0.5	0.5/0.7		0.5/0.7	0.7	0.675
aaagcugugcugccuggcuat	0.5/0.7	0.5	0.5/0.7		0.5/0.7		0.7	0.5	0.5	0.5/0.7	0.676
agcauccuguggaucaucugg		0.5		0.5/0.7	0.5		0.5	0.5/0.7	0.5	0.5	0.676
ugucuggagguccugcuautt	0.5/0.7		0.5/0.7		0.5/0.7	0.7		0.5/0.7	0.5/0.7	0.5/0.7	0.676
ucguucaggagggagaucaca			0.5/0.7	0.5/0.7	0.7	0.5		0.5/0.7	0.5	0.5	0.677
ucgcccucguccaccagugtc	0.5/0.7	0.5/0.7	0.5/0.7	0.7	0.5/0.7	0.5	0.5/0.7	0.7	0.5/0.7	0.5/0.7	0.677
cugguagcuuuucugcacgat	0.5	0.5/0.7		0.5	0.5	0.5		0.5/0.7		0.5/0.7	0.677
aucauuugcuaauggaucatc		0.5	0.7	0.7		0.5/0.7	0.5/0.7	0.5	0.5	0.5/0.7	0.677
uaaggacuucccaucgguaga	0.5/0.7	0.5/0.7	0.5/0.7	0.5			0.7	0.5	0.5		0.677
ugguggccuucuuuguuuuag	0.7			0.5		0.5/0.7	0.5/0.7	0.5/0.7	0.5		0.677
caauguucccauuccucuugt	0.5	0.5/0.7		0.5	0.7	0.7	0.5/0.7	0.7		0.5	0.678
cguauuucuggauguacuctt		0.5/0.7		0.5/0.7		0.5/0.7	0.5/0.7			0.5	0.678
ugggaaagaccuugaugccat	0.5	0.5	0.5	0.5	0.5	0.5	0.5	0.5/0.7		0.5	0.678
aacacaguugcgauguugagg	0.7	0.5/0.7	0.5		0.5	0.5/0.7	0.7	0.7	0.5	0.5/0.7	0.678
cuagcuguuucuauggcuugg			0.7	0.5/0.7	0.5		0.5/0.7	0.7	0.5/0.7	0.5	0.678
uugucuacauuaggaugauaa	0.5	0.5	0.5	0.7		0.5/0.7	0.7		0.5	0.5	0.678
cuguauuugcccugugggctg	0.5	0.5	0.7		0.5	0.5/0.7	0.5			0.5	0.678
uccuccgcagcuucuugcuta	0.7	0.7		0.5	0.7	0.5/0.7	0.5	0.5		0.5	0.678
ucugaaggcucccuuaucata		0.7	0.5	0.5	0.5	0.5	0.5	0.5/0.7	0.5	0.7	0.678
agccacguuguaacacgggcg	0.5		0.5/0.7	0.7			0.5		0.5/0.7	0.5/0.7	0.679
uguacaucuuugcugucuutc	0.5		0.5		0.5/0.7	0.5/0.7	0.5/0.7	0.5	0.5	0.5/0.7	0.679
auaccgugcggagagucautg	0.5	0.5	0.5	0.5/0.7	0.5		0.5			0.5/0.7	0.679
uccucuggcuuuucauaacca	0.5/0.7	0.5	0.7	0.7	0.5/0.7	0.7		0.5		0.5/0.7	0.679
gcuagcacugauauggcuctt	0.5	0.5/0.7	0.5/0.7	0.7	0.7		0.5/0.7		0.5	0.5/0.7	0.679
acuggcaccucaucuccugga		0.7	0.7	0.5/0.7	0.7	0.5/0.7	0.7	0.5		0.5	0.679
agaggucugagcccucgucgg	0.5/0.7	0.5/0.7	0.5		0.5			0.5	0.5		0.68
aucuuccccaggcucaugaag	0.5	0.5/0.7		0.5	0.5/0.7	0.5			0.5	0.5/0.7	0.68
gugugaguuuccacucuggtg	0.5/0.7			0.7	0.5/0.7		0.7	0.5/0.7	0.7		0.68
guuuuggguccauugcaggtt	0.5/0.7	0.5				0.7	0.5	0.5			0.68
uccgcccgguucauggucutg	0.7	0.5	0.5		0.5		0.5	0.7	0.5	0.5	0.68
aaagaauuauccgguggucgt		0.5		0.5/0.7	0.7	0.5	0.7	0.5/0.7	0.7		0.68
aucuucaaaaggugucccutc	0.5	0.5	0.7				0.7	0.5/0.7	0.5/0.7	0.7	0.681
uucugccauuuugcuagcact				0.7	0.5	0.5/0.7	0.5	0.7	0.5	0.5/0.7	0.681
agugcggucacuucuccggct	0.5		0.5/0.7	0.5/0.7		0.5/0.7	0.5	0.5	0.5/0.7		0.681
gaccugcagaacauugugctg		0.5		0.5	0.5	0.5		0.5	0.5/0.7	0.7	0.681
ucaacauuugggugccagatt	0.5/0.7	0.5	0.7	0.5				0.5	0.5/0.7	0.5/0.7	0.681
ugaugccgcuucacguugcgc	0.5/0.7	0.7			0.5	0.5	0.5		0.5		0.682
ugauggcuaauaaugcugucc	0.5/0.7	0.5/0.7		0.5	0.5	0.5/0.7	0.5/0.7	0.5/0.7	0.7	0.5	0.682
agcagaaacguagugucagtg	0.5/0.7	0.5/0.7	0.7	0.7	0.5	0.5	0.5	0.7	0.5	0.7	0.682
uguuggguucuccuagaaggc	0.5	0.5	0.5		0.5		0.5	0.7	0.5/0.7		0.682
uggauaaaagaacuuuagaaa	0.5	0.5/0.7	0.5	0.7			0.5		0.7	0.5/0.7	0.683
gaaaguguagcacuugugcat	0.5		0.5	0.5		0.5/0.7	0.5	0.5	0.5	0.7	0.683
guuuugguugcuggcuuccag	0.5			0.5	0.5/0.7	0.5/0.7	0.5/0.7	0.5	0.5/0.7	0.5	0.683
cuauucaccagcacauugagg	0.5		0.5/0.7	0.5/0.7	0.7	0.5/0.7	0.5	0.7			0.683
ucuggcauucuugaggaaggc	0.5	0.5	0.5	0.7	0.5	0.5	0.5/0.7	0.5		0.5	0.683
uuguuacauguucgcacauaa	0.5		0.5		0.7	0.5/0.7	0.5/0.7	0.5	0.5	0.5/0.7	0.683
gucuucaaaacuuccgccgct	0.5/0.7	0.5/0.7	0.5	0.5		0.5/0.7			0.7	0.5	0.683
acggcuugcacaccaugccct	0.5/0.7	0.5/0.7		0.5/0.7	0.5/0.7	0.5/0.7	0.7	0.5	0.7	0.5/0.7	0.683
auaaauucuuguuguaaaugc	0.5	0.7	0.7			0.7	0.5/0.7	0.7	0.7		0.683
caugguaaggguuuugacctc	0.7	0.7	0.7	0.5/0.7	0.5/0.7	0.7	0.5		0.5	0.5	0.684
augacaaagaccgaggugccc	0.5/0.7		0.5	0.5	0.5	0.5		0.5/0.7	0.5/0.7	0.7	0.684
uuaagaagcucguaggaaugc	0.5/0.7		0.5/0.7	0.7		0.5/0.7	0.5/0.7	0.5	0.5	0.5/0.7	0.685
ugguugcuggcuuccaguutt	0.5/0.7		0.5/0.7		0.5	0.7	0.7			0.5/0.7	0.685
ugaucuucggugguuugaatg	0.5	0.5	0.5	0.5/0.7		0.7		0.5/0.7	0.7	0.5/0.7	0.685
cgaagauggauaaucaucutt	0.5	0.5/0.7	0.7	0.5	0.5		0.5/0.7	0.7	0.7	0.7	0.685
auuugggcacauuccuggccc		0.7	0.5		0.5			0.5/0.7	0.5/0.7	0.5/0.7	0.685
auaauuugggcaacagcaagt	0.5/0.7	0.5		0.5/0.7		0.5/0.7	0.5/0.7	0.5			0.686
gucuguaggaaaaugaauugt	0.5	0.5	0.5	0.5	0.7		0.5/0.7	0.5	0.5	0.5/0.7	0.686
guuguucuccacauaccggat	0.5	0.7		0.7				0.7		0.5/0.7	0.686
auuuuaggaggucggagggga	0.5	0.5	0.5/0.7	0.5/0.7		0.7	0.5	0.5/0.7	0.5	0.7	0.686
agagaaggaaggaguccuctg			0.5		0.5/0.7	0.5/0.7	0.5	0.5/0.7	0.5/0.7	0.5/0.7	0.686
guaaccgcuugaaaucccgca	0.5	0.5	0.5/0.7	0.5/0.7	0.5		0.5/0.7		0.5	0.5/0.7	0.687
gagaacauccagacaaaucct	0.5/0.7	0.7	0.7	0.5	0.7	0.5/0.7	0.5	0.5/0.7			0.687
cugauuggacugagagcgctg	0.7		0.5	0.5/0.7	0.7	0.5	0.5	0.7	0.5		0.687
ucuugcuugguacgaucagaa		0.5/0.7	0.5/0.7	0.7	0.5	0.5	0.5	0.7	0.7	0.7	0.688
gcuuccaucauccaugccctt	0.5	0.5/0.7			0.5/0.7			0.7		0.5	0.688
cagaacugugcggaucugcag	0.5/0.7	0.7	0.7	0.5	0.5	0.5		0.5/0.7	0.5	0.5/0.7	0.688
uccucuuguucuucaggcuct		0.5/0.7	0.7		0.5	0.7	0.7	0.5/0.7	0.5	0.5/0.7	0.688
uggacccagccccagagccat	0.5	0.5/0.7	0.5/0.7			0.5/0.7	0.5	0.7	0.5/0.7	0.5	0.689
uggguagguugaugaaaggat	0.5	0.5	0.7	0.5/0.7	0.5/0.7		0.5/0.7	0.7	0.5		0.689
aauauguuaauugauuuauac	0.5/0.7	0.5		0.7	0.5/0.7	0.7	0.7			0.7	0.69
cacauuuggaugaaacauutt	0.7		0.5	0.5	0.7	0.7		0.5	0.5		0.69
uguggaaggugacaaaggcca		0.7	0.7		0.5/0.7				0.7	0.5	0.69
gagacugaauuucccugcctg	0.5		0.7	0.5	0.5/0.7	0.5/0.7	0.7	0.5/0.7	0.5/0.7	0.7	0.69
gaacuucugcauuucccucag	0.7		0.5	0.7	0.5			0.5	0.5/0.7	0.5	0.69
cagcguagucucauucacctc	0.5/0.7		0.5/0.7	0.5	0.7	0.5		0.5/0.7	0.5	0.7	0.69
aaggacagguagugcacggca		0.7	0.5/0.7	0.5			0.7		0.5/0.7		0.691
accuaauauuugagcucgcag	0.5/0.7	0.5/0.7	0.7		0.5		0.7	0.7		0.7	0.691
caaaaggauaucgacuacuaa	0.7	0.7			0.7	0.5	0.5		0.5/0.7	0.5	0.691
aacuaauauuaggaugccata	0.7	0.5	0.5/0.7		0.5/0.7	0.7	0.5	0.7	0.5		0.691
ucagaguccacaaggaacatc	0.5		0.5		0.5		0.5/0.7	0.5/0.7		0.7	0.691
gaccucaucucccauaccggg	0.5	0.7	0.5		0.5	0.5			0.5		0.691
uccuucucccgcuuguaguct	0.5	0.7	0.7		0.5				0.5/0.7	0.5/0.7	0.692
uuggcugguggcccuggauta	0.5		0.7	0.5		0.5	0.5	0.5/0.7		0.7	0.692
cagaugaauugacuucugcct	0.5	0.5/0.7	0.7		0.7	0.5		0.5	0.5		0.692
cucaaauucaggaacacacca	0.5/0.7	0.5		0.5			0.5	0.5/0.7	0.7	0.5/0.7	0.692
cuuuguuuuagagucgugaag	0.5	0.5	0.5	0.5/0.7	0.5	0.5	0.5/0.7	0.7	0.5/0.7	0.5	0.692
ucccacggagucccuuucutt	0.5/0.7		0.5	0.7	0.7		0.5	0.7	0.5	0.7	0.693
aggaaguagcccuuggguggg	0.5	0.7	0.5	0.7			0.5	0.7	0.7	0.5/0.7	0.693
ucauguuuacucucgaugagc		0.5	0.5	0.5/0.7	0.7			0.5		0.7	0.694
caaauggguaccucucaggaa	0.5/0.7		0.5	0.7	0.7	0.7					0.694
ucaaauacugaguggcuaugc	0.5/0.7	0.5		0.5/0.7	0.5	0.5	0.5	0.5			0.694
acauuuauagcuugacuacat		0.5	0.7		0.7	0.5/0.7	0.5/0.7	0.5/0.7		0.5	0.694
caggagaaugguccugacgtt		0.5	0.7	0.5/0.7	0.5	0.7	0.5/0.7		0.5	0.5	0.695
ucacgaucucgggguccggcg	0.7	0.5/0.7	0.5/0.7	0.7	0.5/0.7			0.7	0.5/0.7	0.5	0.695
uuccugggacaguggcagggc			0.5		0.5/0.7	0.5/0.7	0.5/0.7	0.5	0.5	0.5	0.695
ucucagccccgggaucacugg	0.5/0.7	0.5		0.5	0.7		0.5	0.5/0.7	0.5	0.5	0.695
cucaggcuuauggaagugctt	0.5		0.5/0.7	0.5	0.5			0.5	0.5/0.7	0.5/0.7	0.696
caguuuguccacugcacuggt	0.5/0.7	0.5/0.7	0.5	0.5			0.5	0.7	0.7	0.7	0.696
aagacauccaaauguccgatt	0.5/0.7	0.7	0.5/0.7	0.5	0.7	0.5	0.7	0.5	0.5	0.5	0.697
uagugcuugcaaugacaauaa	0.5	0.5		0.7						0.5/0.7	0.697
aauuuuggucaugaaacguac	0.7	0.7		0.5			0.7	0.5	0.5/0.7	0.7	0.697
cuuguauucuucuggucggtg				0.5	0.5/0.7	0.5	0.5	0.7	0.5		0.697
caaauauauugguaagaucat			0.7			0.7	0.5/0.7			0.5	0.697
auguuggacuccaucgauuct	0.5	0.5	0.7	0.5	0.7	0.5	0.5/0.7	0.5		0.5/0.7	0.698
ucagcauacacauuuggauga	0.5	0.7	0.5/0.7	0.5	0.5					0.7	0.698
uaccggauaagggacugauat	0.7		0.5	0.5	0.5	0.5/0.7	0.5	0.5/0.7	0.5	0.7	0.698
uccaaaucaaaguuauuuucc	0.5/0.7	0.7	0.7	0.5			0.5		0.5	0.7	0.698
uguuggggugauagaccautg	0.5	0.5/0.7	0.5	0.7	0.5	0.7	0.5/0.7	0.5/0.7		0.5	0.698
ugguucggcuuugaugccagg	0.5	0.7	0.5	0.5	0.5	0.5	0.5	0.5/0.7	0.7		0.698
aaaacccacccuacaaaguag	0.5/0.7	0.5/0.7	0.5		0.5/0.7		0.5/0.7	0.5/0.7		0.5	0.698
auggccgaaacucuuuucuca	0.7	0.5	0.5/0.7	0.5		0.7	0.7	0.5/0.7	0.5	0.5/0.7	0.699
ucugagaagcugauaucacac	0.5	0.5/0.7	0.5	0.5/0.7				0.5		0.5	0.699
aucggcagaaguuccgggctc				0.5	0.5	0.5	0.7	0.5	0.5	0.7	0.699
auuccuggcccacaaaggutt		0.5	0.5	0.7	0.5/0.7	0.5	0.7		0.5/0.7	0.5	0.699
ugaccauugcuauaaacauga	0.5	0.5/0.7	0.5	0.5	0.5	0.7	0.5		0.5	0.5/0.7	0.699
cuugacuuuggugaugaugga	0.5		0.5		0.5	0.5/0.7	0.5/0.7	0.7	0.5	0.5	0.699
aucugguucggcuuugaugcc	0.5				0.5/0.7		0.5	0.5/0.7		0.5	0.699
acagaugaccagcuugaagtt	0.7	0.7	0.5/0.7	0.7	0.7	0.5/0.7	0.5/0.7	0.7	0.5/0.7	0.5/0.7	0.7
cuccuucauaugguguguctg	0.7	0.7	0.5/0.7	0.7	0.7	0.7	0.7	0.7	0.5/0.7	0.7	0.7
ugcgaaucccauugccuugca	0.5/0.7	0.7	0.7	0.7	0.7	0.5/0.7	0.5/0.7	0.7	0.7	0.5/0.7	0.7
ugccacuuaggacuguuuggc	0.7	0.5/0.7	0.7	0.7	0.5/0.7	0.7	0.7	0.5/0.7	0.5/0.7	0.7	0.7
cacuucuccggcuuccuggga	0.5/0.7	0.7	0.7	0.5/0.7	0.7	0.5/0.7	0.7	0.5/0.7	0.7	0.7	0.7
cuugcuuaggcgcugcuuctt	0.7	0.5/0.7	0.7	0.7	0.5/0.7	0.7	0.5/0.7	0.5/0.7	0.7	0.5/0.7	0.7
guauucuucuggucgguggag	0.5/0.7	0.5/0.7	0.5/0.7	0.7	0.5/0.7	0.7	0.5/0.7	0.7	0.7	0.5/0.7	0.701
cguaguuuaaacaagccucct	0.5/0.7	0.5/0.7	0.5/0.7	0.7	0.7	0.5/0.7	0.7	0.7	0.7	0.5/0.7	0.701
cuacaucauuugcuaauggat	0.5/0.7	0.7	0.7	0.7	0.7	0.5/0.7	0.5/0.7	0.5/0.7	0.5/0.7	0.5/0.7	0.701
uggcaucauucuugaacgcct	0.7	0.7	0.7	0.7	0.5/0.7	0.5/0.7	0.5/0.7	0.5/0.7	0.5/0.7	0.5/0.7	0.701
gauuccauugaugaagagggt	0.7	0.5/0.7	0.5/0.7	0.7	0.5/0.7	0.7	0.5/0.7	0.7	0.7	0.5/0.7	0.701
gaaggacucaaauauauuggt	0.5/0.7	0.5/0.7	0.5/0.7	0.5/0.7	0.5/0.7	0.7	0.5/0.7	0.5/0.7	0.5/0.7	0.5/0.7	0.701
ugcugccuggcuauuggcugg	0.5/0.7	0.5/0.7	0.5/0.7	0.7	0.7	0.5/0.7	0.7	0.5/0.7	0.5/0.7	0.5/0.7	0.702
uugcuauaaacaugaggauga	0.5/0.7	0.7	0.5/0.7	0.7	0.5/0.7	0.5/0.7	0.7	0.5/0.7	0.7	0.7	0.702
guaagcuuccccaaguucugg	0.7	0.7	0.7	0.5/0.7	0.5/0.7	0.7	0.7	0.5/0.7	0.7	0.5/0.7	0.703
ucuaagauggacaggcacact	0.5/0.7	0.7	0.5/0.7	0.5/0.7	0.7	0.7	0.7	0.5/0.7	0.5/0.7	0.5/0.7	0.703
aaaacaccuuucucauaaggt	0.7	0.5/0.7	0.5/0.7	0.5/0.7	0.5/0.7	0.7	0.7	0.5/0.7	0.7	0.7	0.703
uuucgggauuuuguuuguact	0.7	0.5/0.7	0.7	0.5/0.7	0.5/0.7	0.5/0.7	0.5/0.7	0.5/0.7	0.7	0.5/0.7	0.704
uuaaggcugucauuuucaagt	0.7	0.5/0.7	0.5/0.7	0.5/0.7	0.7	0.5/0.7	0.7	0.5/0.7	0.5/0.7	0.5/0.7	0.705
uggucgguuuugguugcuggc	0.7	0.5/0.7	0.5/0.7	0.7	0.7	0.5/0.7	0.5/0.7	0.5/0.7	0.5/0.7	0.7	0.705
uggggauauugcucagaagtt	0.7	0.7	0.7	0.5/0.7	0.5/0.7	0.7	0.5/0.7	0.5/0.7	0.5/0.7	0.5/0.7	0.705
auuccuccuucagucgcugca	0.5/0.7	0.5/0.7	0.5/0.7	0.7	0.7	0.5/0.7	0.5/0.7	0.5/0.7	0.7	0.7	0.705
caccccuguacaucuuugctg	0.5/0.7	0.7	0.5/0.7	0.7	0.5/0.7	0.7	0.7	0.7	0.7	0.5/0.7	0.706
gaugucaaacucauauuucag	0.7	0.5/0.7	0.5/0.7	0.7	0.5/0.7	0.7	0.5/0.7	0.5/0.7	0.7	0.7	0.706
uccagaugaauugacuucugc	0.5/0.7	0.7	0.5/0.7	0.5/0.7	0.7	0.5/0.7	0.5/0.7	0.5/0.7	0.5/0.7	0.7	0.706
augggucagaguccugaucaa	0.7	0.5/0.7	0.7	0.5/0.7	0.7	0.5/0.7	0.7	0.5/0.7	0.7	0.5/0.7	0.706
uccaaccagaggauccgcagg	0.5/0.7	0.5/0.7	0.7	0.7	0.7	0.5/0.7	0.5/0.7	0.7	0.5/0.7	0.5/0.7	0.706
ucaccauccguccaguacuca	0.7	0.5/0.7	0.7	0.7	0.5/0.7	0.7	0.7	0.5/0.7	0.7	0.5/0.7	0.706
agugggauuugcauacuccac	0.7	0.5/0.7	0.7	0.5/0.7	0.5/0.7	0.7	0.5/0.7	0.7	0.5/0.7	0.7	0.706
uggagauuugaaaggguautt	0.7	0.7	0.5/0.7	0.5/0.7	0.7	0.5/0.7	0.5/0.7	0.5/0.7	0.5/0.7	0.5/0.7	0.707
aacaugaggaugaacaggaat	0.5/0.7	0.5/0.7	0.5/0.7	0.7	0.7	0.7	0.7	0.5/0.7	0.7	0.5/0.7	0.707
ucagccaaucgccaucacuca	0.7	0.5/0.7	0.5/0.7	0.7	0.5/0.7	0.5/0.7	0.7	0.5/0.7	0.5/0.7	0.5/0.7	0.707
caauugguucucguccaggat	0.5/0.7	0.5/0.7	0.7	0.7	0.7	0.7	0.7	0.7	0.7	0.7	0.707
aaaagcggcugcccaggucgt	0.5/0.7	0.7	0.5/0.7	0.7	0.5/0.7	0.5/0.7	0.5/0.7	0.7	0.5/0.7	0.5/0.7	0.707
aagccuucaggagggugcggt	0.7	0.7	0.5/0.7	0.5/0.7	0.5/0.7	0.5/0.7	0.7	0.7	0.5/0.7	0.7	0.707
auaucauccccaacuggacct	0.7	0.7	0.5/0.7	0.5/0.7	0.7	0.5/0.7	0.5/0.7	0.5/0.7	0.7	0.5/0.7	0.707
auagcagugaacaaauggata	0.5/0.7	0.5/0.7	0.5/0.7	0.5/0.7	0.7	0.7	0.7	0.5/0.7	0.5/0.7	0.5/0.7	0.708
uccggcauggccucucaucca	0.5/0.7	0.5/0.7	0.5/0.7	0.5/0.7	0.7	0.7	0.5/0.7	0.5/0.7	0.7	0.7	0.708
agacacacaguuccugacgct	0.5/0.7	0.7	0.7	0.7	0.5/0.7	0.7	0.7	0.5/0.7	0.5/0.7	0.5/0.7	0.708
guuuaucguaaggacuggctt	0.5/0.7	0.7	0.7	0.5/0.7	0.7	0.5/0.7	0.5/0.7	0.7	0.7	0.5/0.7	0.71
ucuuguaguugugggcacuga	0.5/0.7	0.7	0.7	0.7	0.5/0.7	0.5/0.7	0.5/0.7	0.7	0.5/0.7	0.7	0.71
auuugaauguucuucucaatg	0.7	0.7	0.7	0.7	0.5/0.7	0.7	0.5/0.7	0.7	0.5/0.7	0.5/0.7	0.71
uccuucagucgcugcacccac	0.7	0.7	0.5/0.7	0.7	0.7	0.5/0.7	0.7	0.7	0.7	0.5/0.7	0.71
aaagcaugcuaauaaugcuaa	0.5/0.7	0.7	0.7	0.7	0.5/0.7	0.5/0.7	0.7	0.7	0.5/0.7	0.5/0.7	0.71
uucucaucuacaagaucuact	0.5/0.7	0.7	0.7	0.5/0.7	0.7	0.7	0.5/0.7	0.5/0.7	0.5/0.7	0.5/0.7	0.71
gaaaacaaaggcucucuggtt	0.7	0.5/0.7	0.7	0.5/0.7	0.7	0.5/0.7	0.7	0.7	0.5/0.7	0.7	0.71
ucugcauuucccucaguuugt	0.7	0.5/0.7	0.5/0.7	0.7	0.7	0.7	0.5/0.7	0.7	0.5/0.7	0.7	0.71
agcuguacucggacacguctt	0.7	0.5/0.7	0.5/0.7	0.5/0.7	0.7	0.7	0.5/0.7	0.5/0.7	0.7	0.5/0.7	0.71
gaugaugucuguguacucccg	0.5/0.7	0.7	0.7	0.5/0.7	0.7	0.7	0.5/0.7	0.7	0.7	0.5/0.7	0.71
uuauugcggcauuccuucagc	0.5/0.7	0.5/0.7	0.7	0.7	0.7	0.7	0.5/0.7	0.7	0.7	0.7	0.711
ugcuaauggaucaucuggatt	0.5/0.7	0.7	0.5/0.7	0.7	0.5/0.7	0.5/0.7	0.7	0.5/0.7	0.5/0.7	0.5/0.7	0.711
guaugugagcgcauuuuccaa	0.5/0.7	0.5/0.7	0.7	0.5/0.7	0.7	0.7	0.7	0.5/0.7	0.5/0.7	0.7	0.711
gauccgcucgauuucacuctg	0.5/0.7	0.5/0.7	0.7	0.5/0.7	0.7	0.7	0.5/0.7	0.7	0.5/0.7	0.5/0.7	0.711
aggucuucauauacuguucca	0.7	0.5/0.7	0.5/0.7	0.7	0.7	0.5/0.7	0.7	0.7	0.5/0.7	0.7	0.711
ucuuucgcagcaucaacauta	0.7	0.7	0.5/0.7	0.7	0.7	0.5/0.7	0.5/0.7	0.5/0.7	0.5/0.7	0.5/0.7	0.711
cuaauauguuaauugauuuat	0.7	0.5/0.7	0.7	0.7	0.5/0.7	0.7	0.5/0.7	0.5/0.7	0.7	0.7	0.712
uggaugcuguucuugaugagg	0.5/0.7	0.5/0.7	0.7	0.7	0.5/0.7	0.7	0.5/0.7	0.7	0.7	0.7	0.712
uguauagaucgcccucgucca	0.7	0.5/0.7	0.7	0.7	0.5/0.7	0.7	0.7	0.5/0.7	0.5/0.7	0.5/0.7	0.713
ucuuggucuuauugcggcatt	0.7	0.5/0.7	0.5/0.7	0.5/0.7	0.5/0.7	0.5/0.7	0.7	0.5/0.7	0.5/0.7	0.7	0.713
ugagcaucuccgccgaggcct	0.5/0.7	0.5/0.7	0.5/0.7	0.5/0.7	0.7	0.5/0.7	0.5/0.7	0.5/0.7	0.7	0.5/0.7	0.713
ugugacugauaugagcauuta	0.7	0.7	0.7	0.5/0.7	0.5/0.7	0.5/0.7	0.5/0.7	0.7	0.7	0.7	0.714
agaagagauacugcaggccat	0.5/0.7	0.7	0.5/0.7	0.7	0.5/0.7	0.5/0.7	0.5/0.7	0.5/0.7	0.7	0.7	0.714
agcagguccauggcguugccg	0.7	0.5/0.7	0.7	0.5/0.7	0.7	0.5/0.7	0.7	0.5/0.7	0.7	0.5/0.7	0.714
cuucuuccucucugcaucgag	0.7	0.7	0.7	0.7	0.5/0.7	0.5/0.7	0.7	0.7	0.7	0.5/0.7	0.714
accauaaggcugauuucccct	0.5/0.7	0.5/0.7	0.7	0.5/0.7	0.7	0.5/0.7	0.5/0.7	0.5/0.7	0.7	0.5/0.7	0.714
uuccagauuuuaaaggcaaca	0.7	0.7	0.7	0.5/0.7	0.5/0.7	0.5/0.7	0.5/0.7	0.7	0.5/0.7	0.7	0.714
uccgccgaggccuggccccgg	0.7	0.5/0.7	0.7	0.5/0.7	0.5/0.7	0.7	0.5/0.7	0.5/0.7	0.5/0.7	0.7	0.714
ucuuuccauccagcucaggaa	0.7	0.7	0.5/0.7	0.5/0.7	0.7	0.7	0.7	0.5/0.7	0.7	0.5/0.7	0.714
agacagaugacucccugactg	0.7	0.5/0.7	0.7	0.5/0.7	0.5/0.7	0.5/0.7	0.5/0.7	0.5/0.7	0.7	0.7	0.715
uggccuucuuuguuuuagagt	0.5/0.7	0.7	0.7	0.5/0.7	0.5/0.7	0.5/0.7	0.7	0.7	0.5/0.7	0.5/0.7	0.715
agguucaucgugccaucggga	0.7	0.7	0.7	0.5/0.7	0.5/0.7	0.7	0.5/0.7	0.7	0.5/0.7	0.7	0.716
ugaaacgaccacgaacgacca	0.7	0.7	0.5/0.7	0.7	0.7	0.7	0.5/0.7	0.5/0.7	0.7	0.7	0.716
acaaaggcucucugguuucag	0.7	0.7	0.5/0.7	0.5/0.7	0.7	0.5/0.7	0.5/0.7	0.5/0.7	0.7	0.7	0.716
acggauuguagccaacauutg	0.7	0.5/0.7	0.7	0.5/0.7	0.7	0.7	0.7	0.5/0.7	0.5/0.7	0.7	0.716
ucccauaauuguggcuugcca	0.7	0.5/0.7	0.5/0.7	0.5/0.7	0.5/0.7	0.7	0.5/0.7	0.7	0.5/0.7	0.5/0.7	0.717
acuuggucgguuuugguugct	0.7	0.7	0.5/0.7	0.5/0.7	0.7	0.7	0.5/0.7	0.5/0.7	0.5/0.7	0.5/0.7	0.717
ugccccuuuucgucgaugutt	0.5/0.7	0.5/0.7	0.7	0.5/0.7	0.7	0.5/0.7	0.7	0.5/0.7	0.5/0.7	0.5/0.7	0.717
gugagaauucugcaacauctg	0.7	0.5/0.7	0.7	0.5/0.7	0.5/0.7	0.7	0.7	0.5/0.7	0.7	0.5/0.7	0.717
ucugcgugggguuccaccuct	0.7	0.5/0.7	0.7	0.5/0.7	0.5/0.7	0.5/0.7	0.5/0.7	0.5/0.7	0.5/0.7	0.7	0.718
guggugaugaugauggcugga	0.7	0.7	0.7	0.7	0.5/0.7	0.5/0.7	0.5/0.7	0.5/0.7	0.5/0.7	0.5/0.7	0.718
auucaugaauccuauagaugg	0.7	0.7	0.7	0.7	0.5/0.7	0.5/0.7	0.7	0.5/0.7	0.7	0.7	0.718
ugggucuuggauauuuggutc	0.5/0.7	0.5/0.7	0.5/0.7	0.7	0.5/0.7	0.7	0.7	0.7	0.7	0.5/0.7	0.718
auggguauguuucugguautt	0.5/0.7	0.5/0.7	0.5/0.7	0.5/0.7	0.5/0.7	0.5/0.7	0.7	0.7	0.5/0.7	0.5/0.7	0.718
augcggguaacccuggcccac	0.5/0.7	0.5/0.7	0.7	0.5/0.7	0.5/0.7	0.5/0.7	0.7	0.7	0.7	0.5/0.7	0.719
uacuggcagacagaccugccc	0.5/0.7	0.7	0.5/0.7	0.5/0.7	0.5/0.7	0.7	0.5/0.7	0.5/0.7	0.7	0.5/0.7	0.719
uccuuuaggcccagcacugca	0.7	0.5/0.7	0.5/0.7	0.7	0.5/0.7	0.7	0.7	0.7	0.7	0.5/0.7	0.719
ucagcagcggauuggguggcg	0.7	0.5/0.7	0.7	0.7	0.5/0.7	0.5/0.7	0.5/0.7	0.7	0.5/0.7	0.5/0.7	0.719
uuuuagagucgugaagguaaa	0.7	0.5/0.7	0.7	0.7	0.7	0.7	0.5/0.7	0.5/0.7	0.7	0.7	0.719
uggcucccucuccuuuugutg	0.5/0.7	0.5/0.7	0.5/0.7	0.5/0.7	0.5/0.7	0.7	0.7	0.7	0.5/0.7	0.5/0.7	0.719
ucacaggaacaaugaaacgac	0.7	0.7	0.7	0.7	0.5/0.7	0.7	0.7	0.5/0.7	0.5/0.7	0.5/0.7	0.72
uggccaugaagccugggucgt	0.7	0.7	0.5/0.7	0.5/0.7	0.5/0.7	0.5/0.7	0.7	0.5/0.7	0.5/0.7	0.7	0.72
cucuucacaaccaccgacutg	0.5/0.7	0.7	0.5/0.7	0.7	0.5/0.7	0.7	0.7	0.7	0.7	0.5/0.7	0.72
auuguuaaagcaggcgaccac	0.7	0.5/0.7	0.7	0.7	0.7	0.5/0.7	0.5/0.7	0.5/0.7	0.5/0.7	0.5/0.7	0.721
accaugaagaugaggaaagtg	0.7	0.5/0.7	0.7	0.5/0.7	0.5/0.7	0.7	0.5/0.7	0.5/0.7	0.7	0.7	0.721
aaaagaauuauccgguggucg	0.5/0.7	0.7	0.5/0.7	0.7	0.5/0.7	0.5/0.7	0.7	0.5/0.7	0.5/0.7	0.5/0.7	0.721
uucucgagcugggcuaaggcc	0.5/0.7	0.7	0.5/0.7	0.7	0.7	0.5/0.7	0.5/0.7	0.5/0.7	0.5/0.7	0.5/0.7	0.721
guaggguacaucacagaactg	0.7	0.7	0.5/0.7	0.7	0.5/0.7	0.5/0.7	0.7	0.7	0.5/0.7	0.7	0.721
aggauguccaggcauauguta	0.7	0.5/0.7	0.5/0.7	0.7	0.5/0.7	0.7	0.5/0.7	0.5/0.7	0.5/0.7	0.5/0.7	0.721
aggauucgguucauccagcag	0.7	0.5/0.7	0.5/0.7	0.7	0.7	0.5/0.7	0.5/0.7	0.7	0.7	0.7	0.722
uaggaggagagcgugccacac	0.7	0.5/0.7	0.5/0.7	0.5/0.7	0.5/0.7	0.5/0.7	0.5/0.7	0.7	0.7	0.5/0.7	0.722
uuguacugauuugcuacuaca	0.5/0.7	0.7	0.5/0.7	0.5/0.7	0.5/0.7	0.7	0.7	0.5/0.7	0.5/0.7	0.7	0.722
aagggcuggcaccaucccugg	0.5/0.7	0.5/0.7	0.5/0.7	0.5/0.7	0.5/0.7	0.7	0.7	0.5/0.7	0.5/0.7	0.5/0.7	0.723
acaucuagacacacaguucct	0.7	0.7	0.5/0.7	0.5/0.7	0.5/0.7	0.7	0.7	0.7	0.5/0.7	0.5/0.7	0.723
uagcagggcgugaggaacutc	0.5/0.7	0.7	0.5/0.7	0.7	0.5/0.7	0.5/0.7	0.7	0.7	0.7	0.5/0.7	0.723
auacaucauauguuggacucc	0.5/0.7	0.5/0.7	0.5/0.7	0.5/0.7	0.7	0.5/0.7	0.7	0.5/0.7	0.7	0.5/0.7	0.724
ugagcuguccccgguaccctc	0.5/0.7	0.7	0.7	0.7	0.7	0.7	0.5/0.7	0.7	0.5/0.7	0.5/0.7	0.724
uggccuccaguccuugucctc	0.5/0.7	0.5/0.7	0.5/0.7	0.5/0.7	0.7	0.7	0.5/0.7	0.5/0.7	0.5/0.7	0.5/0.7	0.724
augcucuagcuguuucuaugg	0.7	0.7	0.7	0.5/0.7	0.5/0.7	0.5/0.7	0.7	0.7	0.5/0.7	0.7	0.724
acaucauccaggcguaggctg	0.5/0.7	0.7	0.5/0.7	0.5/0.7	0.5/0.7	0.7	0.7	0.5/0.7	0.7	0.7	0.725
ugugagggcaaacccaaaugt	0.7	0.7	0.7	0.5/0.7	0.5/0.7	0.5/0.7	0.7	0.5/0.7	0.5/0.7	0.7	0.725
aauccuuccagcagaaucaat	0.7	0.5/0.7	0.7	0.7	0.5/0.7	0.5/0.7	0.7	0.5/0.7	0.5/0.7	0.5/0.7	0.725
augguuuccacaguguggata	0.7	0.7	0.5/0.7	0.5/0.7	0.7	0.5/0.7	0.5/0.7	0.7	0.5/0.7	0.7	0.725
ucaaaggugucuuggcgggat	0.5/0.7	0.7	0.7	0.5/0.7	0.5/0.7	0.5/0.7	0.5/0.7	0.7	0.5/0.7	0.5/0.7	0.725
auaagcucaagucaugugaat	0.5/0.7	0.5/0.7	0.5/0.7	0.7	0.5/0.7	0.5/0.7	0.5/0.7	0.7	0.5/0.7	0.7	0.725
uuuccacuuccuguacaucac	0.5/0.7	0.7	0.5/0.7	0.7	0.7	0.5/0.7	0.7	0.7	0.7	0.7	0.726
uucagauggugcgccacugac	0.5/0.7	0.5/0.7	0.5/0.7	0.7	0.7	0.7	0.7	0.7	0.7	0.5/0.7	0.726
ucggaaauugcgagggacutt	0.5/0.7	0.5/0.7	0.5/0.7	0.5/0.7	0.7	0.5/0.7	0.5/0.7	0.7	0.5/0.7	0.5/0.7	0.726
ugcacuuagagacguagagag	0.7	0.5/0.7	0.5/0.7	0.5/0.7	0.5/0.7	0.7	0.5/0.7	0.7	0.5/0.7	0.7	0.727
cucccuuaucauauggagggt	0.7	0.7	0.7	0.5/0.7	0.7	0.5/0.7	0.5/0.7	0.7	0.5/0.7	0.5/0.7	0.727
cuagaguguuuccuggcccat	0.7	0.5/0.7	0.5/0.7	0.7	0.5/0.7	0.5/0.7	0.7	0.7	0.5/0.7	0.5/0.7	0.727
aucuagacacacaguuccuga	0.5/0.7	0.7	0.5/0.7	0.7	0.5/0.7	0.7	0.7	0.5/0.7	0.5/0.7	0.7	0.728
uucaggauauccaaacaaata	0.5/0.7	0.5/0.7	0.5/0.7	0.7	0.7	0.7	0.7	0.5/0.7	0.7	0.5/0.7	0.728
caccuucauaaaguguauctg	0.7	0.5/0.7	0.5/0.7	0.7	0.7	0.7	0.7	0.7	0.5/0.7	0.5/0.7	0.728
aacaucuggcacuccacacct	0.7	0.7	0.5/0.7	0.5/0.7	0.7	0.7	0.5/0.7	0.7	0.7	0.7	0.728
ugugaaccaccauuucuugga	0.5/0.7	0.5/0.7	0.7	0.5/0.7	0.7	0.5/0.7	0.5/0.7	0.5/0.7	0.5/0.7	0.5/0.7	0.729
ugcauuagguuguucacaatg	0.7	0.5/0.7	0.5/0.7	0.7	0.5/0.7	0.5/0.7	0.5/0.7	0.5/0.7	0.7	0.5/0.7	0.729
uagucuguaggaaaaugaatt	0.7	0.5/0.7	0.7	0.5/0.7	0.7	0.7	0.5/0.7	0.5/0.7	0.7	0.5/0.7	0.729
ucaauggccuccaccugcuca	0.7	0.5/0.7	0.5/0.7	0.7	0.7	0.7	0.7	0.5/0.7	0.7	0.7	0.729
ucccuuucuuuccuggaaugg	0.7	0.5/0.7	0.5/0.7	0.5/0.7	0.7	0.5/0.7	0.5/0.7	0.5/0.7	0.5/0.7	0.5/0.7	0.729
auaaauuguucuuggaggccc	0.5/0.7	0.7	0.5/0.7	0.7	0.5/0.7	0.7	0.7	0.5/0.7	0.5/0.7	0.5/0.7	0.729
uggcguugggcagcaggcgcg	0.5/0.7	0.7	0.5/0.7	0.5/0.7	0.7	0.7	0.5/0.7	0.5/0.7	0.5/0.7	0.7	0.729
augcauuagguuguucacaat	0.5/0.7	0.5/0.7	0.5/0.7	0.5/0.7	0.5/0.7	0.5/0.7	0.5/0.7	0.7	0.5/0.7	0.5/0.7	0.73
gucccggaucucaucaucctt	0.7	0.7	0.5/0.7	0.7	0.7	0.5/0.7	0.5/0.7	0.5/0.7	0.7	0.7	0.73
aacagcuccggauucugugtc	0.7	0.7	0.7	0.7	0.7	0.7	0.5/0.7	0.7	0.7	0.7	0.73
uaccuggugcaccuuccaugt	0.5/0.7	0.5/0.7	0.5/0.7	0.5/0.7	0.7	0.5/0.7	0.5/0.7	0.7	0.5/0.7	0.7	0.73
ugauggagggcuggguggctg	0.7	0.7	0.7	0.5/0.7	0.7	0.5/0.7	0.7	0.7	0.5/0.7	0.5/0.7	0.73
ugcucuagcuguuucuauggc	0.5/0.7	0.7	0.7	0.5/0.7	0.5/0.7	0.7	0.5/0.7	0.5/0.7	0.5/0.7	0.7	0.73
aaaauucuauuacuaguuuaa	0.5/0.7	0.5/0.7	0.5/0.7	0.5/0.7	0.5/0.7	0.5/0.7	0.7	0.5/0.7	0.5/0.7	0.7	0.732
caucauuugcuaauggaucat	0.7	0.7	0.5/0.7	0.5/0.7	0.5/0.7	0.5/0.7	0.5/0.7	0.5/0.7	0.5/0.7	0.5/0.7	0.732
ugucguccuuuguaagacuga	0.7	0.7	0.7	0.7	0.7	0.7	0.5/0.7	0.7	0.7	0.5/0.7	0.732
auagguaggguacaucacaga	0.5/0.7	0.5/0.7	0.7	0.7	0.7	0.5/0.7	0.5/0.7	0.5/0.7	0.7	0.5/0.7	0.732
aauggugguucgaauuuacat	0.7	0.7	0.7	0.5/0.7	0.5/0.7	0.7	0.7	0.5/0.7	0.7	0.5/0.7	0.733
uuuagagucgugaagguaaaa	0.5/0.7	0.5/0.7	0.7	0.7	0.7	0.5/0.7	0.7	0.7	0.5/0.7	0.5/0.7	0.733
ugguccaaauauaacugcatt	0.7	0.5/0.7	0.5/0.7	0.7	0.5/0.7	0.7	0.7	0.5/0.7	0.7	0.5/0.7	0.734
auccuauagauggagauuuga	0.7	0.7	0.7	0.7	0.5/0.7	0.5/0.7	0.5/0.7	0.5/0.7	0.7	0.5/0.7	0.734
acagguuccgcagguaugggg	0.7	0.5/0.7	0.5/0.7	0.7	0.7	0.7	0.5/0.7	0.5/0.7	0.5/0.7	0.5/0.7	0.734
augcuaagacaaacugauugg	0.5/0.7	0.5/0.7	0.5/0.7	0.5/0.7	0.7	0.5/0.7	0.7	0.7	0.5/0.7	0.7	0.734
uccuucauauggugugucugg	0.7	0.5/0.7	0.7	0.5/0.7	0.5/0.7	0.7	0.7	0.5/0.7	0.5/0.7	0.5/0.7	0.734
ucucccauaccggguuccgtt	0.7	0.7	0.5/0.7	0.5/0.7	0.7	0.7	0.7	0.5/0.7	0.7	0.7	0.734
cucaggucuucauauacugtt	0.5/0.7	0.5/0.7	0.5/0.7	0.5/0.7	0.7	0.5/0.7	0.5/0.7	0.5/0.7	0.7	0.7	0.734
uggcaaaauccugccccgcaa	0.7	0.5/0.7	0.7	0.5/0.7	0.5/0.7	0.7	0.7	0.5/0.7	0.7	0.7	0.734
uagcagugaacaaauggauaa	0.5/0.7	0.7	0.5/0.7	0.5/0.7	0.5/0.7	0.5/0.7	0.7	0.5/0.7	0.7	0.5/0.7	0.735
accuuaggugguuugaagggg	0.7	0.7	0.5/0.7	0.7	0.7	0.7	0.7	0.5/0.7	0.5/0.7	0.5/0.7	0.735
ugucauuaggucccauaautg	0.7	0.7	0.5/0.7	0.7	0.7	0.5/0.7	0.5/0.7	0.5/0.7	0.7	0.5/0.7	0.735
aguauucuucagcuaggucag	0.5/0.7	0.5/0.7	0.5/0.7	0.5/0.7	0.7	0.7	0.7	0.5/0.7	0.7	0.5/0.7	0.735
augucaaacucauauuucagg	0.5/0.7	0.7	0.7	0.5/0.7	0.7	0.5/0.7	0.7	0.5/0.7	0.5/0.7	0.7	0.735
acuccaguugucuuuaaggat	0.5/0.7	0.7	0.5/0.7	0.5/0.7	0.7	0.7	0.5/0.7	0.7	0.5/0.7	0.5/0.7	0.735
aucaggcagguuauaauagat	0.7	0.5/0.7	0.7	0.5/0.7	0.7	0.7	0.5/0.7	0.7	0.5/0.7	0.7	0.735
uacuuaucuuccccaggcuca	0.5/0.7	0.5/0.7	0.5/0.7	0.5/0.7	0.5/0.7	0.5/0.7	0.5/0.7	0.5/0.7	0.5/0.7	0.7	0.735
caaaauuaaauaagaaaguta	0.7	0.5/0.7	0.5/0.7	0.5/0.7	0.5/0.7	0.5/0.7	0.7	0.5/0.7	0.7	0.7	0.736
aaguuacauaagauuccautt	0.7	0.5/0.7	0.5/0.7	0.7	0.5/0.7	0.5/0.7	0.7	0.7	0.7	0.5/0.7	0.736
aggauguugaggcagacgutg	0.7	0.5/0.7	0.7	0.7	0.5/0.7	0.5/0.7	0.7	0.7	0.5/0.7	0.7	0.736
aggacauuggcaucaucgctg	0.5/0.7	0.7	0.5/0.7	0.7	0.5/0.7	0.7	0.5/0.7	0.5/0.7	0.7	0.7	0.736
agacaaacugauuggacugag	0.5/0.7	0.7	0.5/0.7	0.7	0.5/0.7	0.7	0.7	0.5/0.7	0.7	0.5/0.7	0.736
augaggaugaacaggaauatt	0.5/0.7	0.5/0.7	0.7	0.7	0.7	0.5/0.7	0.7	0.5/0.7	0.7	0.7	0.736
gauuuauacaauuccuuucaa	0.7	0.5/0.7	0.7	0.5/0.7	0.7	0.7	0.5/0.7	0.7	0.5/0.7	0.5/0.7	0.736
cauagcagugaacaaauggat	0.7	0.5/0.7	0.7	0.7	0.5/0.7	0.5/0.7	0.5/0.7	0.5/0.7	0.5/0.7	0.5/0.7	0.737
uacaauccacuguguaauuga	0.7	0.5/0.7	0.5/0.7	0.7	0.7	0.5/0.7	0.5/0.7	0.7	0.7	0.7	0.737
aagagugacccagacccagag	0.7	0.7	0.5/0.7	0.7	0.5/0.7	0.5/0.7	0.7	0.5/0.7	0.7	0.5/0.7	0.737
cuaaauuuaaauagaaguuga	0.5/0.7	0.7	0.7	0.7	0.5/0.7	0.7	0.7	0.5/0.7	0.5/0.7	0.7	0.738
uucauauggugugucuggagg	0.5/0.7	0.7	0.5/0.7	0.5/0.7	0.7	0.5/0.7	0.5/0.7	0.5/0.7	0.7	0.5/0.7	0.738
uuuucuuacacagcgggcaac	0.7	0.5/0.7	0.7	0.7	0.7	0.5/0.7	0.7	0.7	0.5/0.7	0.5/0.7	0.738
cauauuguccaucucccacag	0.5/0.7	0.7	0.5/0.7	0.5/0.7	0.5/0.7	0.5/0.7	0.7	0.7	0.5/0.7	0.7	0.738
uccacguuggggugauagcag	0.7	0.5/0.7	0.5/0.7	0.5/0.7	0.5/0.7	0.5/0.7	0.5/0.7	0.5/0.7	0.7	0.5/0.7	0.738
aucgagacaaaugcugccatt	0.7	0.5/0.7	0.7	0.5/0.7	0.5/0.7	0.5/0.7	0.7	0.5/0.7	0.5/0.7	0.7	0.739
ucccacacuuugucuuccgac	0.5/0.7	0.7	0.5/0.7	0.7	0.5/0.7	0.7	0.7	0.5/0.7	0.7	0.5/0.7	0.739
augaaaauaacgggcguugct	0.7	0.5/0.7	0.7	0.7	0.5/0.7	0.5/0.7	0.7	0.5/0.7	0.5/0.7	0.5/0.7	0.739
ucuggcacuccacaccugggc	0.5/0.7	0.7	0.5/0.7	0.7	0.5/0.7	0.7	0.7	0.5/0.7	0.7	0.7	0.739
uguucuccagcuccgguggag	0.7	0.5/0.7	0.5/0.7	0.5/0.7	0.5/0.7	0.5/0.7	0.5/0.7	0.5/0.7	0.5/0.7	0.5/0.7	0.739
uucucuuuguguuggaugacg	0.7	0.5/0.7	0.7	0.5/0.7	0.7	0.5/0.7	0.7	0.5/0.7	0.7	0.7	0.74
ugacaauaauaccgugcggag	0.5/0.7	0.5/0.7	0.7	0.5/0.7	0.5/0.7	0.7	0.7	0.7	0.5/0.7	0.5/0.7	0.74
cugucuggcuauccugucgtg	0.7	0.5/0.7	0.5/0.7	0.5/0.7	0.5/0.7	0.7	0.5/0.7	0.5/0.7	0.7	0.7	0.74
uccgugaucuccccuugcgaa	0.5/0.7	0.7	0.7	0.7	0.5/0.7	0.5/0.7	0.7	0.5/0.7	0.5/0.7	0.7	0.74
ucugauuuucaguaacaauca	0.5/0.7	0.5/0.7	0.5/0.7	0.7	0.7	0.5/0.7	0.5/0.7	0.5/0.7	0.7	0.5/0.7	0.74
gaaugagacugaauuuccctg	0.7	0.5/0.7	0.5/0.7	0.5/0.7	0.7	0.7	0.5/0.7	0.7	0.7	0.7	0.741
uucugcaacaucuggcacucc	0.5/0.7	0.5/0.7	0.5/0.7	0.5/0.7	0.7	0.5/0.7	0.5/0.7	0.5/0.7	0.5/0.7	0.5/0.7	0.741
ucaggucuucauauacugutc	0.7	0.7	0.5/0.7	0.7	0.7	0.7	0.5/0.7	0.5/0.7	0.7	0.5/0.7	0.741
aauaucgagacaaaugcugcc	0.7	0.5/0.7	0.7	0.7	0.7	0.7	0.7	0.5/0.7	0.5/0.7	0.5/0.7	0.742
cuugccaacaugugaugcctg	0.5/0.7	0.5/0.7	0.5/0.7	0.5/0.7	0.5/0.7	0.7	0.5/0.7	0.5/0.7	0.5/0.7	0.5/0.7	0.742
aaacuucccacucuuguagaa	0.7	0.7	0.5/0.7	0.5/0.7	0.5/0.7	0.5/0.7	0.5/0.7	0.5/0.7	0.5/0.7	0.7	0.743
uaagaucauagagagcugucc	0.7	0.7	0.7	0.7	0.7	0.7	0.5/0.7	0.7	0.5/0.7	0.7	0.743
ugaugccaucggguggguctg	0.5/0.7	0.5/0.7	0.7	0.5/0.7	0.5/0.7	0.5/0.7	0.5/0.7	0.7	0.5/0.7	0.7	0.743
ucuuggugcaaggcuuccagt	0.7	0.7	0.5/0.7	0.5/0.7	0.5/0.7	0.7	0.5/0.7	0.7	0.5/0.7	0.7	0.743
aagguuugaaaugauccguca	0.5/0.7	0.5/0.7	0.5/0.7	0.7	0.7	0.5/0.7	0.7	0.5/0.7	0.5/0.7	0.5/0.7	0.743
uauuccuccuucagucgcugc	0.5/0.7	0.5/0.7	0.7	0.5/0.7	0.5/0.7	0.5/0.7	0.5/0.7	0.7	0.5/0.7	0.7	0.743
uuguaaaucaguuagugaaaa	0.7	0.7	0.5/0.7	0.7	0.7	0.5/0.7	0.7	0.7	0.7	0.5/0.7	0.743
ugagucuccauuagggucugc	0.7	0.7	0.5/0.7	0.7	0.5/0.7	0.5/0.7	0.5/0.7	0.5/0.7	0.5/0.7	0.7	0.743
uggaucagcauauuguccatc	0.7	0.7	0.5/0.7	0.5/0.7	0.5/0.7	0.7	0.7	0.7	0.7	0.5/0.7	0.743
auuuacacacguugaagucct	0.5/0.7	0.7	0.7	0.7	0.7	0.5/0.7	0.5/0.7	0.5/0.7	0.5/0.7	0.7	0.744
uguuucuauggcuugggcutc	0.5/0.7	0.5/0.7	0.7	0.7	0.5/0.7	0.5/0.7	0.5/0.7	0.7	0.5/0.7	0.7	0.744
ugaucuccccuugcgaagcca	0.7	0.7	0.7	0.5/0.7	0.5/0.7	0.7	0.5/0.7	0.5/0.7	0.5/0.7	0.5/0.7	0.744
cuucaaaaggugucccuuctg	0.5/0.7	0.5/0.7	0.5/0.7	0.7	0.5/0.7	0.5/0.7	0.5/0.7	0.5/0.7	0.5/0.7	0.7	0.745
uggcuugccaaugaaacauat	0.5/0.7	0.7	0.5/0.7	0.5/0.7	0.5/0.7	0.7	0.7	0.7	0.5/0.7	0.5/0.7	0.746
uuaggauucgguucauccagc	0.5/0.7	0.7	0.7	0.5/0.7	0.7	0.7	0.5/0.7	0.7	0.7	0.5/0.7	0.746
auagaucuuuguuuuaaaugt	0.7	0.7	0.7	0.5/0.7	0.5/0.7	0.5/0.7	0.7	0.7	0.7	0.7	0.746
ugguccauaaaacuucacuac	0.5/0.7	0.5/0.7	0.5/0.7	0.5/0.7	0.5/0.7	0.5/0.7	0.5/0.7	0.5/0.7	0.5/0.7	0.7	0.746
aaaauucucaucuacaagatc	0.5/0.7	0.7	0.7	0.7	0.7	0.7	0.7	0.7	0.5/0.7	0.5/0.7	0.746
uucagcuagcuccuucugaat	0.7	0.5/0.7	0.7	0.7	0.5/0.7	0.7	0.5/0.7	0.5/0.7	0.5/0.7	0.5/0.7	0.746
aaacaggaaguucacgccuga	0.5/0.7	0.7	0.5/0.7	0.5/0.7	0.5/0.7	0.7	0.5/0.7	0.7	0.5/0.7	0.7	0.746
uaucugaugcauccauuauct	0.5/0.7	0.5/0.7	0.5/0.7	0.7	0.5/0.7	0.5/0.7	0.5/0.7	0.7	0.7	0.5/0.7	0.746
acuuuucuuuuaaauucucca	0.7	0.5/0.7	0.5/0.7	0.5/0.7	0.7	0.5/0.7	0.5/0.7	0.5/0.7	0.7	0.5/0.7	0.746
uagcacugauauggcucuugg	0.7	0.5/0.7	0.7	0.5/0.7	0.7	0.5/0.7	0.5/0.7	0.7	0.5/0.7	0.7	0.747
augguaaggguuuugaccuca	0.7	0.7	0.5/0.7	0.7	0.7	0.5/0.7	0.7	0.5/0.7	0.7	0.5/0.7	0.747
guugucuccgugaucucccct	0.7	0.5/0.7	0.7	0.5/0.7	0.5/0.7	0.7	0.5/0.7	0.5/0.7	0.7	0.5/0.7	0.747
uugucagcauucuuguugutc	0.7	0.5/0.7	0.7	0.5/0.7	0.7	0.7	0.7	0.7	0.5/0.7	0.5/0.7	0.747
uugggcuccaagaagagauac	0.5/0.7	0.5/0.7	0.7	0.5/0.7	0.5/0.7	0.5/0.7	0.5/0.7	0.5/0.7	0.5/0.7	0.7	0.748
ucuggagcaaguuucuucuca	0.5/0.7	0.5/0.7	0.7	0.5/0.7	0.7	0.7	0.5/0.7	0.7	0.5/0.7	0.5/0.7	0.748
uacagacgaacaagaccucat	0.7	0.5/0.7	0.7	0.5/0.7	0.5/0.7	0.7	0.5/0.7	0.5/0.7	0.7	0.7	0.748
acucuaacuuuccauacuccg	0.5/0.7	0.7	0.5/0.7	0.7	0.5/0.7	0.7	0.5/0.7	0.7	0.5/0.7	0.5/0.7	0.748
caaugaaacauaucaucccca	0.7	0.7	0.7	0.7	0.5/0.7	0.5/0.7	0.7	0.7	0.5/0.7	0.5/0.7	0.749
uuccaggcucaccccaguuct	0.5/0.7	0.5/0.7	0.7	0.5/0.7	0.7	0.7	0.7	0.5/0.7	0.5/0.7	0.5/0.7	0.749
aauauguauucguuugccaga	0.7	0.7	0.5/0.7	0.5/0.7	0.7	0.5/0.7	0.5/0.7	0.7	0.7	0.7	0.749
uuuucauaaccauacuuauct	0.7	0.7	0.7	0.5/0.7	0.5/0.7	0.7	0.7	0.5/0.7	0.5/0.7	0.7	0.749
uccaguccuuguccuccucta	0.7	0.5/0.7	0.7	0.7	0.5/0.7	0.5/0.7	0.5/0.7	0.7	0.7	0.7	0.749
aaaagaauacaccgccuugat	0.5/0.7	0.5/0.7	0.5/0.7	0.7	0.5/0.7	0.5/0.7	0.5/0.7	0.7	0.5/0.7	0.5/0.7	0.75
cugucuguuugaacauuucgg	0.5/0.7	0.5/0.7	0.5/0.7	0.5/0.7	0.5/0.7	0.5/0.7	0.7	0.7	0.5/0.7	0.5/0.7	0.75
agaaacgcugucgagccgggt	0.5/0.7	0.5/0.7	0.5/0.7	0.5/0.7	0.7	0.7	0.5/0.7	0.5/0.7	0.7	0.7	0.75
uaaggguuuugaccucaaatg	0.7	0.5/0.7	0.5/0.7	0.7	0.7	0.7	0.5/0.7	0.5/0.7	0.7	0.7	0.75
auuucuuggaagaaagaagac	0.7	0.5/0.7	0.7	0.5/0.7	0.7	0.5/0.7	0.5/0.7	0.7	0.7	0.5/0.7	0.751
aacaggugggaccauaaggct	0.5/0.7	0.5/0.7	0.5/0.7	0.5/0.7	0.5/0.7	0.7	0.5/0.7	0.7	0.5/0.7	0.5/0.7	0.751
uuuccaggagaucacaaaggc	0.7	0.7	0.7	0.7	0.5/0.7	0.7	0.7	0.7	0.5/0.7	0.7	0.751
aguucaaguuuaaaaguccct	0.7	0.5/0.7	0.5/0.7	0.7	0.5/0.7	0.7	0.7	0.5/0.7	0.7	0.5/0.7	0.751
ugcucucaucugguucggctt	0.5/0.7	0.5/0.7	0.7	0.7	0.5/0.7	0.5/0.7	0.7	0.5/0.7	0.7	0.5/0.7	0.751
ucugaguccugcagcaccuga	0.5/0.7	0.5/0.7	0.7	0.7	0.5/0.7	0.5/0.7	0.7	0.5/0.7	0.7	0.5/0.7	0.751
uguuagggugccacaucuugg	0.5/0.7	0.7	0.5/0.7	0.7	0.5/0.7	0.5/0.7	0.7	0.5/0.7	0.7	0.7	0.752
aacuuguccaugguggugatg	0.5/0.7	0.7	0.7	0.5/0.7	0.7	0.5/0.7	0.5/0.7	0.7	0.5/0.7	0.5/0.7	0.752
uucuuaucgcgcucgccagca	0.7	0.5/0.7	0.7	0.7	0.5/0.7	0.7	0.7	0.5/0.7	0.5/0.7	0.5/0.7	0.752
ucuucuguuagaauggauaaa	0.5/0.7	0.5/0.7	0.5/0.7	0.7	0.5/0.7	0.7	0.7	0.7	0.5/0.7	0.5/0.7	0.752
auucgucggaauauaagagct	0.5/0.7	0.5/0.7	0.7	0.5/0.7	0.5/0.7	0.7	0.7	0.5/0.7	0.7	0.5/0.7	0.752
ugcggagagucauugcagctg	0.7	0.5/0.7	0.7	0.5/0.7	0.7	0.7	0.7	0.7	0.5/0.7	0.5/0.7	0.752
ugaugauggagcucuccggtc	0.7	0.5/0.7	0.7	0.7	0.5/0.7	0.5/0.7	0.5/0.7	0.7	0.7	0.7	0.752
gguuauuucagcuagcucctt	0.7	0.7	0.7	0.5/0.7	0.7	0.7	0.7	0.5/0.7	0.7	0.5/0.7	0.752
uuccaacagucggaaauugcg	0.5/0.7	0.5/0.7	0.5/0.7	0.5/0.7	0.5/0.7	0.5/0.7	0.7	0.7	0.7	0.5/0.7	0.752
auugcagguuuuccuucucag	0.5/0.7	0.5/0.7	0.5/0.7	0.7	0.5/0.7	0.5/0.7	0.5/0.7	0.5/0.7	0.7	0.5/0.7	0.752
auugcugcauggaguccuctt	0.5/0.7	0.7	0.7	0.7	0.7	0.5/0.7	0.7	0.7	0.7	0.5/0.7	0.752
ucaugaguggcaacaaacagg	0.5/0.7	0.7	0.5/0.7	0.7	0.5/0.7	0.5/0.7	0.5/0.7	0.5/0.7	0.5/0.7	0.5/0.7	0.752
cuuguuguaaaugcaaccuta	0.7	0.7	0.5/0.7	0.7	0.7	0.7	0.5/0.7	0.7	0.7	0.5/0.7	0.753
ucagaaaauucuauuacuagt	0.7	0.7	0.7	0.7	0.5/0.7	0.5/0.7	0.5/0.7	0.5/0.7	0.7	0.7	0.753
cauccagacaaauccuuccag	0.7	0.7	0.7	0.5/0.7	0.5/0.7	0.7	0.5/0.7	0.5/0.7	0.5/0.7	0.7	0.753
uuggguccaccacuccauuag	0.5/0.7	0.5/0.7	0.7	0.7	0.5/0.7	0.7	0.5/0.7	0.7	0.5/0.7	0.7	0.753
accuucauaaaguguaucugg	0.5/0.7	0.7	0.5/0.7	0.5/0.7	0.7	0.7	0.7	0.7	0.5/0.7	0.7	0.753
uggcccaucaaaugggaagtt	0.7	0.5/0.7	0.5/0.7	0.7	0.5/0.7	0.7	0.7	0.7	0.5/0.7	0.7	0.753
uccagauuuuaaaggcaacag	0.5/0.7	0.5/0.7	0.7	0.7	0.5/0.7	0.5/0.7	0.7	0.7	0.5/0.7	0.7	0.754
agaaaugcacacaucaccatt	0.5/0.7	0.5/0.7	0.5/0.7	0.7	0.7	0.5/0.7	0.5/0.7	0.5/0.7	0.5/0.7	0.5/0.7	0.754
uuggcguagaguccggagccc	0.5/0.7	0.5/0.7	0.5/0.7	0.5/0.7	0.7	0.7	0.7	0.5/0.7	0.5/0.7	0.5/0.7	0.754
aaaguguagcacuugugcatg	0.7	0.7	0.7	0.5/0.7	0.5/0.7	0.7	0.5/0.7	0.5/0.7	0.7	0.7	0.754
auucgaaucccauaggcuutg	0.7	0.7	0.7	0.7	0.5/0.7	0.5/0.7	0.5/0.7	0.5/0.7	0.5/0.7	0.5/0.7	0.754
auugaauuuugaacacucutc	0.5/0.7	0.7	0.7	0.7	0.5/0.7	0.5/0.7	0.7	0.5/0.7	0.7	0.5/0.7	0.755
uguccagacagaugacuccct	0.5/0.7	0.7	0.5/0.7	0.7	0.7	0.5/0.7	0.7	0.7	0.5/0.7	0.5/0.7	0.755
ucuugcaggacaacuuugatg	0.7	0.5/0.7	0.5/0.7	0.7	0.5/0.7	0.5/0.7	0.7	0.7	0.7	0.7	0.755
guuacaaaucuuacaaagggg	0.7	0.5/0.7	0.5/0.7	0.7	0.5/0.7	0.5/0.7	0.7	0.7	0.5/0.7	0.5/0.7	0.756
auuuucuagguucaagucutc	0.7	0.5/0.7	0.7	0.5/0.7	0.5/0.7	0.5/0.7	0.7	0.7	0.7	0.7	0.756
ucccacagaaguaaaggccgc	0.7	0.5/0.7	0.5/0.7	0.7	0.7	0.5/0.7	0.7	0.7	0.5/0.7	0.7	0.756
uacuagcugacuggccuucct	0.5/0.7	0.7	0.5/0.7	0.7	0.5/0.7	0.7	0.5/0.7	0.7	0.5/0.7	0.7	0.757
uccagagcucggcagcaugtg	0.5/0.7	0.7	0.5/0.7	0.7	0.7	0.5/0.7	0.7	0.7	0.7	0.7	0.757
ucaagggacuaucaauguugg	0.7	0.5/0.7	0.5/0.7	0.5/0.7	0.7	0.7	0.7	0.7	0.5/0.7	0.7	0.757
uccuagaaggcucuggaugga	0.7	0.5/0.7	0.5/0.7	0.7	0.5/0.7	0.5/0.7	0.5/0.7	0.5/0.7	0.7	0.5/0.7	0.757
uuguuaaagcaggcgaccact	0.5/0.7	0.5/0.7	0.7	0.5/0.7	0.7	0.5/0.7	0.7	0.7	0.5/0.7	0.5/0.7	0.758
uguuaaagcaggcgaccactg	0.5/0.7	0.5/0.7	0.7	0.5/0.7	0.5/0.7	0.5/0.7	0.5/0.7	0.5/0.7	0.5/0.7	0.5/0.7	0.758
aaauuauggaguuuaucguaa	0.5/0.7	0.7	0.5/0.7	0.5/0.7	0.5/0.7	0.7	0.5/0.7	0.5/0.7	0.5/0.7	0.7	0.758
aagaagaggaggaugaagagg	0.7	0.7	0.7	0.5/0.7	0.5/0.7	0.7	0.7	0.7	0.7	0.7	0.758
augauggccugagaugcucaa	0.5/0.7	0.5/0.7	0.5/0.7	0.5/0.7	0.5/0.7	0.7	0.7	0.5/0.7	0.5/0.7	0.7	0.758
uggguguucuguaaagggugg	0.5/0.7	0.5/0.7	0.7	0.5/0.7	0.7	0.7	0.7	0.5/0.7	0.7	0.7	0.758
gauaggaaugucaaacucgat	0.7	0.5/0.7	0.5/0.7	0.5/0.7	0.5/0.7	0.5/0.7	0.5/0.7	0.7	0.5/0.7	0.7	0.759
accauuuuguuuucuuuggat	0.7	0.5/0.7	0.7	0.5/0.7	0.5/0.7	0.5/0.7	0.7	0.7	0.5/0.7	0.5/0.7	0.759
ugucguguucugcucuguugg	0.7	0.7	0.7	0.7	0.5/0.7	0.7	0.5/0.7	0.5/0.7	0.5/0.7	0.5/0.7	0.759
uugggcagguucagcucgutt	0.7	0.7	0.5/0.7	0.7	0.7	0.7	0.7	0.7	0.7	0.7	0.759
acugauuugcuacuacagcat	0.5/0.7	0.5/0.7	0.5/0.7	0.7	0.7	0.7	0.5/0.7	0.7	0.5/0.7	0.5/0.7	0.76
ucuauggcuugggcuucgutg	0.7	0.5/0.7	0.7	0.5/0.7	0.5/0.7	0.7	0.7	0.7	0.7	0.5/0.7	0.76
ugaaggauaucuaaacauatg	0.5/0.7	0.7	0.7	0.5/0.7	0.7	0.7	0.5/0.7	0.7	0.7	0.5/0.7	0.761
uucugcaggaccucugcggcc	0.5/0.7	0.5/0.7	0.5/0.7	0.7	0.7	0.5/0.7	0.7	0.5/0.7	0.5/0.7	0.5/0.7	0.761
uggggugguagaucuuggutg	0.7	0.7	0.5/0.7	0.7	0.7	0.7	0.7	0.5/0.7	0.5/0.7	0.5/0.7	0.761
uuacacagcgggcaacuuutc	0.5/0.7	0.5/0.7	0.5/0.7	0.5/0.7	0.5/0.7	0.7	0.7	0.7	0.5/0.7	0.7	0.761
uucacugugggcgcauuguaa	0.5/0.7	0.7	0.5/0.7	0.5/0.7	0.7	0.5/0.7	0.5/0.7	0.5/0.7	0.7	0.5/0.7	0.761
uauuguccaucucccacagct	0.5/0.7	0.5/0.7	0.7	0.5/0.7	0.7	0.5/0.7	0.5/0.7	0.5/0.7	0.7	0.5/0.7	0.761
aaccuauggcucccucucctt	0.7	0.7	0.7	0.7	0.7	0.5/0.7	0.5/0.7	0.5/0.7	0.5/0.7	0.7	0.762
ugcuccgcuacaucauuugct	0.7	0.5/0.7	0.7	0.7	0.5/0.7	0.7	0.7	0.5/0.7	0.5/0.7	0.5/0.7	0.762
aucgguagagaucauugucat	0.5/0.7	0.5/0.7	0.5/0.7	0.7	0.5/0.7	0.7	0.5/0.7	0.5/0.7	0.5/0.7	0.5/0.7	0.762
uaucuccuuuaggcccagcac	0.5/0.7	0.7	0.5/0.7	0.7	0.5/0.7	0.5/0.7	0.5/0.7	0.7	0.7	0.7	0.762
aaggcucucugguuucagctt	0.7	0.5/0.7	0.7	0.7	0.7	0.5/0.7	0.5/0.7	0.5/0.7	0.7	0.7	0.762
uguggcuugccaaugaaacat	0.5/0.7	0.5/0.7	0.7	0.7	0.5/0.7	0.7	0.7	0.5/0.7	0.5/0.7	0.5/0.7	0.763
caggacauuggcaucaucgct	0.5/0.7	0.7	0.5/0.7	0.5/0.7	0.5/0.7	0.7	0.5/0.7	0.7	0.5/0.7	0.5/0.7	0.763
uccugccuucucaacaaugaa	0.5/0.7	0.5/0.7	0.7	0.7	0.7	0.7	0.7	0.5/0.7	0.7	0.5/0.7	0.763
ugaaaaugugauauccagaaa	0.7	0.7	0.7	0.7	0.7	0.7	0.7	0.5/0.7	0.7	0.7	0.763
aacuucugcauuucccucagt	0.7	0.5/0.7	0.5/0.7	0.7	0.5/0.7	0.5/0.7	0.5/0.7	0.5/0.7	0.5/0.7	0.7	0.763
uagaagcccucaucaggacag	0.5/0.7	0.7	0.5/0.7	0.5/0.7	0.7	0.7	0.7	0.7	0.7	0.7	0.764
aaugcuaagacaaacugautg	0.5/0.7	0.5/0.7	0.5/0.7	0.7	0.7	0.5/0.7	0.5/0.7	0.5/0.7	0.5/0.7	0.5/0.7	0.764
ugaacaggaauauuuucacca	0.5/0.7	0.7	0.5/0.7	0.7	0.5/0.7	0.5/0.7	0.7	0.7	0.5/0.7	0.5/0.7	0.764
ucuuuccucuuguucuucagg	0.7	0.7	0.5/0.7	0.7	0.5/0.7	0.7	0.7	0.7	0.7	0.5/0.7	0.764
guaggcuuccucaaaaugctt	0.5/0.7	0.5/0.7	0.5/0.7	0.5/0.7	0.5/0.7	0.7	0.7	0.7	0.5/0.7	0.7	0.764
cauugucucacacuucacctt	0.7	0.5/0.7	0.7	0.5/0.7	0.7	0.7	0.5/0.7	0.7	0.7	0.5/0.7	0.765
uucuucccaacuugucuacat	0.5/0.7	0.5/0.7	0.5/0.7	0.5/0.7	0.7	0.7	0.7	0.7	0.7	0.7	0.765
[truncated: 433 more rows]
